# Supplementary material for: Manipulating spin polarization of titanium dioxide for efficient photocatalysis
Source: Nat Commun. 2020 Jan 21;11:418. doi: 10.1038/s41467-020-14333-w (PMC6972883; doi:10.1038/s41467-020-14333-w)
Supplement: Supplementary file 2 — source data [file 41467_2020_14333_MOESM2_ESM.xlsx]

## Sheet: Fig 1a
Figure 1a	XRD
Sample	G-5	Sample	G-10	Sample	G-20	Sample	G-30
2θ/degree	Intensity	2θ/degree	Intensity	2θ/degree	Intensity	2θ/degree	Intensity
4.70418	440	5.00418	414	5.00418	398	5.00418	399
4.71253	481	5.01253	424	5.01253	409	5.01253	359
4.72089	454	5.02089	438	5.02089	399	5.02089	392
4.72925	449	5.02925	402	5.02925	389	5.02925	421
4.7376	480	5.0376	427	5.0376	406	5.0376	353
4.74596	481	5.04596	430	5.04596	407	5.04596	419
4.75431	482	5.05431	430	5.05431	387	5.05431	411
4.76267	444	5.06267	438	5.06267	413	5.06267	372
4.77102	444	5.07102	466	5.07102	361	5.07102	382
4.77938	451	5.07938	417	5.07938	397	5.07938	384
4.78773	453	5.08773	439	5.08773	396	5.08773	373
4.79609	457	5.09609	438	5.09609	381	5.09609	390
4.80445	474	5.10445	455	5.10445	366	5.10445	373
4.8128	471	5.1128	461	5.1128	376	5.1128	418
4.82116	467	5.12116	409	5.12116	401	5.12116	415
4.82951	468	5.12951	436	5.12951	384	5.12951	389
4.83787	463	5.13787	418	5.13787	405	5.13787	387
4.84622	458	5.14622	482	5.14622	386	5.14622	401
4.85458	457	5.15458	435	5.15458	382	5.15458	367
4.86294	446	5.16294	428	5.16294	379	5.16294	404
4.87129	448	5.17129	418	5.17129	391	5.17129	371
4.87965	416	5.17965	478	5.17965	376	5.17965	360
4.888	503	5.188	437	5.188	400	5.188	395
4.89636	473	5.19636	430	5.19636	382	5.19636	386
4.90471	472	5.20471	416	5.20471	373	5.20471	365
4.91307	456	5.21307	421	5.21307	384	5.21307	378
4.92143	471	5.22143	418	5.22143	384	5.22143	420
4.92978	447	5.22978	457	5.22978	397	5.22978	352
4.93814	449	5.23814	433	5.23814	370	5.23814	379
4.94649	428	5.24649	411	5.24649	399	5.24649	400
4.95485	451	5.25485	386	5.25485	394	5.25485	361
4.9632	456	5.2632	408	5.2632	365	5.2632	418
4.97156	438	5.27156	411	5.27156	354	5.27156	348
4.97991	437	5.27991	426	5.27991	359	5.27991	400
4.98827	471	5.28827	458	5.28827	357	5.28827	370
4.99662	482	5.29662	402	5.29662	380	5.29662	370
5.00498	466	5.30498	418	5.30498	382	5.30498	396
5.01334	463	5.31334	465	5.31334	390	5.31334	352
5.02169	430	5.32169	458	5.32169	387	5.32169	357
5.03005	477	5.33005	434	5.33005	400	5.33005	384
5.0384	459	5.3384	438	5.3384	386	5.3384	387
5.04676	413	5.34676	394	5.34676	378	5.34676	400
5.05511	455	5.35511	452	5.35511	376	5.35511	397
5.06347	442	5.36347	400	5.36347	322	5.36347	357
5.07183	434	5.37183	416	5.37183	409	5.37183	407
5.08018	453	5.38018	423	5.38018	365	5.38018	369
5.08854	469	5.38854	418	5.38854	382	5.38854	362
5.09689	437	5.39689	391	5.39689	390	5.39689	378
5.10525	434	5.40525	419	5.40525	389	5.40525	346
5.1136	372	5.4136	425	5.4136	369	5.4136	371
5.12196	421	5.42196	424	5.42196	407	5.42196	398
5.13032	399	5.43032	404	5.43032	363	5.43032	387
5.13867	432	5.43867	409	5.43867	348	5.43867	380
5.14703	400	5.44703	442	5.44703	389	5.44703	385
5.15538	483	5.45538	423	5.45538	385	5.45538	340
5.16374	420	5.46374	440	5.46374	387	5.46374	371
5.17209	414	5.47209	401	5.47209	367	5.47209	353
5.18045	453	5.48045	442	5.48045	394	5.48045	367
5.18881	429	5.48881	411	5.48881	357	5.48881	320
5.19716	454	5.49716	409	5.49716	409	5.49716	349
5.20552	464	5.50552	425	5.50552	373	5.50552	353
5.21387	459	5.51387	425	5.51387	367	5.51387	360
5.22223	454	5.52223	421	5.52223	378	5.52223	385
5.23058	509	5.53058	411	5.53058	367	5.53058	347
5.23894	444	5.53894	411	5.53894	373	5.53894	370
5.24729	454	5.54729	386	5.54729	382	5.54729	382
5.25565	444	5.55565	418	5.55565	391	5.55565	341
5.264	435	5.564	405	5.564	380	5.564	372
5.27236	427	5.57236	414	5.57236	402	5.57236	366
5.28072	461	5.58072	389	5.58072	325	5.58072	362
5.28907	474	5.58907	434	5.58907	387	5.58907	322
5.29743	444	5.59743	437	5.59743	362	5.59743	348
5.30578	429	5.60578	423	5.60578	379	5.60578	340
5.31414	472	5.61414	463	5.61414	380	5.61414	376
5.32249	410	5.62249	420	5.62249	334	5.62249	346
5.33085	443	5.63085	456	5.63085	381	5.63085	391
5.33921	445	5.63921	400	5.63921	351	5.63921	385
5.34756	452	5.64756	425	5.64756	356	5.64756	347
5.35592	394	5.65592	391	5.65592	378	5.65592	380
5.36427	427	5.66427	410	5.66427	360	5.66427	315
5.37263	457	5.67263	394	5.67263	373	5.67263	331
5.38098	445	5.68098	404	5.68098	333	5.68098	356
5.38934	452	5.68934	378	5.68934	379	5.68934	359
5.3977	467	5.6977	425	5.6977	350	5.6977	347
5.40605	464	5.70605	384	5.70605	380	5.70605	386
5.41441	402	5.71441	395	5.71441	322	5.71441	361
5.42276	444	5.72276	394	5.72276	375	5.72276	328
5.43112	419	5.73112	369	5.73112	352	5.73112	365
5.43947	418	5.73947	387	5.73947	379	5.73947	361
5.44783	411	5.74783	363	5.74783	342	5.74783	376
5.45619	459	5.75619	377	5.75619	347	5.75619	325
5.46454	404	5.76454	401	5.76454	388	5.76454	330
5.4729	415	5.7729	391	5.7729	327	5.7729	344
5.48125	409	5.78125	411	5.78125	366	5.78125	356
5.48961	442	5.78961	420	5.78961	376	5.78961	386
5.49796	419	5.79796	406	5.79796	377	5.79796	337
5.50632	430	5.80632	384	5.80632	351	5.80632	347
5.51467	429	5.81467	398	5.81467	329	5.81467	373
5.52303	418	5.82303	401	5.82303	389	5.82303	356
5.53139	417	5.83139	378	5.83139	360	5.83139	360
5.53974	451	5.83974	397	5.83974	384	5.83974	378
5.5481	424	5.8481	373	5.8481	346	5.8481	339
5.55645	436	5.85645	401	5.85645	352	5.85645	341
5.56481	416	5.86481	397	5.86481	399	5.86481	354
5.57316	451	5.87316	418	5.87316	358	5.87316	295
5.58152	415	5.88152	411	5.88152	359	5.88152	329
5.58988	456	5.88988	391	5.88988	332	5.88988	300
5.59823	430	5.89823	421	5.89823	376	5.89823	340
5.60659	438	5.90659	423	5.90659	368	5.90659	382
5.61494	392	5.91494	464	5.91494	329	5.91494	341
5.6233	426	5.9233	416	5.9233	357	5.9233	337
5.63165	434	5.93165	372	5.93165	356	5.93165	319
5.64001	420	5.94001	388	5.94001	379	5.94001	343
5.64836	448	5.94836	359	5.94836	353	5.94836	338
5.65672	420	5.95672	385	5.95672	340	5.95672	371
5.66508	435	5.96508	424	5.96508	359	5.96508	327
5.67343	427	5.97343	409	5.97343	305	5.97343	338
5.68179	416	5.98179	377	5.98179	365	5.98179	365
5.69014	425	5.99014	415	5.99014	329	5.99014	359
5.6985	410	5.9985	390	5.9985	380	5.9985	346
5.70685	414	6.00685	394	6.00685	359	6.00685	359
5.71521	448	6.01521	402	6.01521	367	6.01521	371
5.72356	457	6.02356	380	6.02356	357	6.02356	342
5.73192	408	6.03192	373	6.03192	358	6.03192	379
5.74028	423	6.04028	405	6.04028	375	6.04028	375
5.74863	405	6.04863	392	6.04863	366	6.04863	310
5.75699	397	6.05699	392	6.05699	343	6.05699	352
5.76534	464	6.06534	397	6.06534	353	6.06534	329
5.7737	429	6.0737	404	6.0737	332	6.0737	325
5.78206	407	6.08206	402	6.08206	350	6.08206	325
5.79041	408	6.09041	400	6.09041	314	6.09041	324
5.79877	440	6.09877	438	6.09877	369	6.09877	367
5.80712	399	6.10712	414	6.10712	337	6.10712	332
5.81548	417	6.11548	395	6.11548	353	6.11548	330
5.82383	435	6.12383	351	6.12383	343	6.12383	365
5.83219	419	6.13219	392	6.13219	342	6.13219	334
5.84054	408	6.14054	405	6.14054	370	6.14054	346
5.8489	411	6.1489	384	6.1489	359	6.1489	325
5.85726	434	6.15726	382	6.15726	368	6.15726	315
5.86561	408	6.16561	371	6.16561	339	6.16561	329
5.87397	423	6.17397	391	6.17397	359	6.17397	356
5.88232	424	6.18232	425	6.18232	320	6.18232	334
5.89068	415	6.19068	404	6.19068	389	6.19068	356
5.89903	490	6.19903	371	6.19903	361	6.19903	313
5.90739	408	6.20739	372	6.20739	339	6.20739	344
5.91575	449	6.21575	369	6.21575	329	6.21575	325
5.9241	457	6.2241	417	6.2241	322	6.2241	315
5.93246	437	6.23246	402	6.23246	323	6.23246	330
5.94081	436	6.24081	424	6.24081	317	6.24081	325
5.94917	395	6.24917	378	6.24917	336	6.24917	340
5.95752	434	6.25752	369	6.25752	363	6.25752	319
5.96588	413	6.26588	388	6.26588	354	6.26588	323
5.97423	453	6.27423	362	6.27423	343	6.27423	308
5.98259	433	6.28259	380	6.28259	350	6.28259	367
5.99095	399	6.29095	448	6.29095	349	6.29095	299
5.9993	419	6.2993	400	6.2993	292	6.2993	301
6.00766	444	6.30766	382	6.30766	338	6.30766	362
6.01601	444	6.31601	368	6.31601	329	6.31601	334
6.02437	410	6.32437	369	6.32437	336	6.32437	329
6.03272	453	6.33272	397	6.33272	338	6.33272	339
6.04108	420	6.34108	408	6.34108	319	6.34108	330
6.04943	442	6.34943	402	6.34943	351	6.34943	328
6.05779	464	6.35779	414	6.35779	329	6.35779	331
6.06615	437	6.36615	372	6.36615	342	6.36615	304
6.0745	446	6.3745	373	6.3745	347	6.3745	331
6.08286	468	6.38286	360	6.38286	330	6.38286	346
6.09121	421	6.39121	357	6.39121	319	6.39121	348
6.09957	442	6.39957	413	6.39957	305	6.39957	280
6.10792	411	6.40792	341	6.40792	320	6.40792	344
6.11628	419	6.41628	347	6.41628	373	6.41628	321
6.12464	418	6.42464	378	6.42464	314	6.42464	369
6.13299	406	6.43299	367	6.43299	322	6.43299	313
6.14135	389	6.44135	375	6.44135	348	6.44135	318
6.1497	452	6.4497	369	6.4497	309	6.4497	313
6.15806	428	6.45806	408	6.45806	300	6.45806	298
6.16641	434	6.46641	390	6.46641	324	6.46641	318
6.17477	428	6.47477	381	6.47477	372	6.47477	327
6.18313	423	6.48313	411	6.48313	332	6.48313	296
6.19148	427	6.49148	363	6.49148	343	6.49148	324
6.19984	420	6.49984	358	6.49984	322	6.49984	324
6.20819	405	6.50819	356	6.50819	333	6.50819	343
6.21655	442	6.51655	351	6.51655	303	6.51655	313
6.2249	430	6.5249	368	6.5249	322	6.5249	311
6.23326	408	6.53326	391	6.53326	301	6.53326	313
6.24162	417	6.54162	356	6.54162	311	6.54162	329
6.24997	455	6.54997	386	6.54997	318	6.54997	363
6.25833	404	6.55833	385	6.55833	311	6.55833	340
6.26668	385	6.56668	362	6.56668	322	6.56668	329
6.27504	416	6.57504	400	6.57504	303	6.57504	321
6.28339	456	6.58339	366	6.58339	312	6.58339	305
6.29175	416	6.59175	398	6.59175	304	6.59175	348
6.3001	409	6.6001	415	6.6001	328	6.6001	279
6.30846	418	6.60846	401	6.60846	313	6.60846	352
6.31682	384	6.61682	387	6.61682	357	6.61682	312
6.32517	418	6.62517	353	6.62517	318	6.62517	318
6.33353	404	6.63353	376	6.63353	347	6.63353	337
6.34188	437	6.64188	347	6.64188	349	6.64188	319
6.35024	453	6.65024	391	6.65024	336	6.65024	334
6.35859	407	6.65859	384	6.65859	325	6.65859	313
6.36695	408	6.66695	361	6.66695	377	6.66695	294
6.3753	416	6.6753	404	6.6753	337	6.6753	304
6.38366	433	6.68366	380	6.68366	321	6.68366	319
6.39202	432	6.69202	358	6.69202	338	6.69202	319
6.40037	407	6.70037	405	6.70037	354	6.70037	343
6.40873	430	6.70873	336	6.70873	313	6.70873	311
6.41708	405	6.71708	380	6.71708	295	6.71708	319
6.42544	425	6.72544	368	6.72544	318	6.72544	327
6.43379	429	6.73379	387	6.73379	313	6.73379	285
6.44215	428	6.74215	348	6.74215	309	6.74215	319
6.45051	421	6.75051	404	6.75051	334	6.75051	312
6.45886	420	6.75886	327	6.75886	334	6.75886	317
6.46722	414	6.76722	385	6.76722	306	6.76722	300
6.47557	419	6.77557	404	6.77557	328	6.77557	318
6.48393	398	6.78393	396	6.78393	330	6.78393	294
6.49228	449	6.79228	395	6.79228	324	6.79228	350
6.50064	402	6.80064	352	6.80064	303	6.80064	319
6.509	430	6.809	395	6.809	321	6.809	321
6.51735	443	6.81735	367	6.81735	323	6.81735	303
6.52571	419	6.82571	385	6.82571	300	6.82571	299
6.53406	447	6.83406	362	6.83406	381	6.83406	328
6.54242	463	6.84242	344	6.84242	332	6.84242	321
6.55077	447	6.85077	353	6.85077	299	6.85077	288
6.55913	435	6.85913	357	6.85913	317	6.85913	302
6.56749	440	6.86749	429	6.86749	314	6.86749	286
6.57584	413	6.87584	388	6.87584	292	6.87584	305
6.5842	410	6.8842	368	6.8842	331	6.8842	319
6.59255	440	6.89255	372	6.89255	327	6.89255	334
6.60091	439	6.90091	323	6.90091	328	6.90091	275
6.60926	475	6.90926	391	6.90926	331	6.90926	313
6.61762	418	6.91762	400	6.91762	306	6.91762	301
6.62597	429	6.92597	379	6.92597	318	6.92597	290
6.63433	432	6.93433	402	6.93433	294	6.93433	296
6.64269	446	6.94269	358	6.94269	322	6.94269	312
6.65104	413	6.95104	386	6.95104	363	6.95104	320
6.6594	440	6.9594	379	6.9594	328	6.9594	324
6.66775	372	6.96775	397	6.96775	325	6.96775	304
6.67611	512	6.97611	395	6.97611	295	6.97611	298
6.68446	424	6.98446	369	6.98446	291	6.98446	322
6.69282	449	6.99282	371	6.99282	338	6.99282	322
6.70117	423	7.00117	358	7.00117	300	7.00117	296
6.70953	432	7.00953	380	7.00953	322	7.00953	298
6.71789	401	7.01789	381	7.01789	323	7.01789	325
6.72624	442	7.02624	361	7.02624	303	7.02624	311
6.7346	435	7.0346	390	7.0346	293	7.0346	336
6.74295	461	7.04295	370	7.04295	305	7.04295	313
6.75131	477	7.05131	353	7.05131	342	7.05131	285
6.75966	456	7.05966	398	7.05966	328	7.05966	334
6.76802	435	7.06802	428	7.06802	338	7.06802	296
6.77637	476	7.07637	391	7.07637	334	7.07637	304
6.78473	442	7.08473	351	7.08473	295	7.08473	346
6.79309	406	7.09309	378	7.09309	296	7.09309	280
6.80144	443	7.10144	350	7.10144	321	7.10144	295
6.8098	433	7.1098	378	7.1098	314	7.1098	312
6.81815	384	7.11815	359	7.11815	322	7.11815	299
6.82651	432	7.12651	373	7.12651	294	7.12651	330
6.83486	488	7.13486	351	7.13486	302	7.13486	324
6.84322	466	7.14322	396	7.14322	327	7.14322	328
6.85158	424	7.15158	354	7.15158	303	7.15158	321
6.85993	451	7.15993	356	7.15993	303	7.15993	309
6.86829	397	7.16829	363	7.16829	322	7.16829	288
6.87664	451	7.17664	348	7.17664	329	7.17664	323
6.885	413	7.185	382	7.185	313	7.185	304
6.89335	433	7.19335	358	7.19335	313	7.19335	280
6.90171	454	7.20171	353	7.20171	317	7.20171	301
6.91007	493	7.21007	415	7.21007	299	7.21007	284
6.91842	416	7.21842	397	7.21842	308	7.21842	284
6.92678	416	7.22678	358	7.22678	313	7.22678	298
6.93513	424	7.23513	322	7.23513	274	7.23513	281
6.94349	455	7.24349	395	7.24349	292	7.24349	306
6.95184	425	7.25184	350	7.25184	300	7.25184	302
6.9602	449	7.2602	342	7.2602	323	7.2602	300
6.96856	451	7.26856	340	7.26856	281	7.26856	290
6.97691	454	7.27691	353	7.27691	324	7.27691	281
6.98527	451	7.28527	341	7.28527	324	7.28527	300
6.99362	413	7.29362	332	7.29362	277	7.29362	322
7.00198	451	7.30198	377	7.30198	294	7.30198	300
7.01033	438	7.31033	397	7.31033	267	7.31033	298
7.01869	428	7.31869	356	7.31869	327	7.31869	312
7.02704	445	7.32704	366	7.32704	333	7.32704	286
7.0354	420	7.3354	378	7.3354	306	7.3354	296
7.04376	471	7.34376	348	7.34376	273	7.34376	302
7.05211	463	7.35211	381	7.35211	279	7.35211	305
7.06047	455	7.36047	388	7.36047	306	7.36047	300
7.06882	475	7.36882	368	7.36882	281	7.36882	280
7.07718	486	7.37718	341	7.37718	270	7.37718	260
7.08553	449	7.38553	371	7.38553	354	7.38553	281
7.09389	503	7.39389	332	7.39389	280	7.39389	301
7.10224	456	7.40224	352	7.40224	315	7.40224	305
7.1106	451	7.4106	384	7.4106	313	7.4106	277
7.11896	442	7.41896	354	7.41896	294	7.41896	293
7.12731	444	7.42731	348	7.42731	308	7.42731	288
7.13567	499	7.43567	338	7.43567	311	7.43567	289
7.14402	482	7.44402	354	7.44402	309	7.44402	318
7.15238	459	7.45238	368	7.45238	294	7.45238	311
7.16073	452	7.46073	369	7.46073	303	7.46073	275
7.16909	467	7.46909	357	7.46909	294	7.46909	318
7.17745	456	7.47745	372	7.47745	351	7.47745	311
7.1858	485	7.4858	357	7.4858	256	7.4858	276
7.19416	455	7.49416	387	7.49416	277	7.49416	290
7.20251	491	7.50251	397	7.50251	273	7.50251	274
7.21087	477	7.51087	376	7.51087	288	7.51087	276
7.21922	478	7.51922	382	7.51922	303	7.51922	318
7.22758	463	7.52758	378	7.52758	304	7.52758	285
7.23594	453	7.53594	367	7.53594	310	7.53594	273
7.24429	474	7.54429	376	7.54429	296	7.54429	275
7.25265	476	7.55265	363	7.55265	273	7.55265	274
7.261	481	7.561	344	7.561	290	7.561	294
7.26936	462	7.56936	362	7.56936	279	7.56936	272
7.27771	522	7.57771	351	7.57771	312	7.57771	329
7.28607	484	7.58607	350	7.58607	264	7.58607	281
7.29443	490	7.59443	387	7.59443	271	7.59443	276
7.30278	493	7.60278	350	7.60278	296	7.60278	276
7.31114	481	7.61114	387	7.61114	290	7.61114	282
7.31949	481	7.61949	353	7.61949	317	7.61949	280
7.32785	483	7.62785	353	7.62785	296	7.62785	289
7.3362	477	7.6362	357	7.6362	303	7.6362	265
7.34456	495	7.64456	366	7.64456	277	7.64456	286
7.35291	511	7.65291	363	7.65291	270	7.65291	266
7.36127	481	7.66127	400	7.66127	296	7.66127	305
7.36962	500	7.66962	346	7.66962	294	7.66962	283
7.37798	486	7.67798	362	7.67798	269	7.67798	267
7.38634	538	7.68634	351	7.68634	262	7.68634	260
7.39469	485	7.69469	350	7.69469	272	7.69469	260
7.40305	478	7.70305	350	7.70305	289	7.70305	299
7.4114	472	7.7114	391	7.7114	274	7.7114	289
7.41976	513	7.71976	359	7.71976	317	7.71976	299
7.42811	499	7.72811	330	7.72811	286	7.72811	274
7.43647	510	7.73647	358	7.73647	286	7.73647	270
7.44483	456	7.74483	334	7.74483	294	7.74483	274
7.45318	500	7.75318	388	7.75318	302	7.75318	281
7.46154	500	7.76154	361	7.76154	281	7.76154	221
7.46989	516	7.76989	367	7.76989	251	7.76989	269
7.47825	487	7.77825	385	7.77825	290	7.77825	277
7.4866	541	7.7866	324	7.7866	305	7.7866	279
7.49496	536	7.79496	350	7.79496	332	7.79496	303
7.50332	589	7.80332	350	7.80332	266	7.80332	263
7.51167	501	7.81167	337	7.81167	263	7.81167	295
7.52003	509	7.82003	362	7.82003	282	7.82003	286
7.52838	490	7.82838	349	7.82838	251	7.82838	245
7.53674	497	7.83674	342	7.83674	266	7.83674	275
7.54509	554	7.84509	347	7.84509	282	7.84509	281
7.55345	522	7.85345	373	7.85345	270	7.85345	276
7.56181	522	7.86181	360	7.86181	276	7.86181	280
7.57016	564	7.87016	387	7.87016	273	7.87016	292
7.57852	501	7.87852	343	7.87852	284	7.87852	282
7.58687	541	7.88687	343	7.88687	255	7.88687	257
7.59523	532	7.89523	350	7.89523	267	7.89523	235
7.60358	507	7.90358	370	7.90358	260	7.90358	251
7.61194	528	7.91194	338	7.91194	253	7.91194	276
7.62029	538	7.92029	379	7.92029	298	7.92029	276
7.62865	531	7.92865	358	7.92865	283	7.92865	288
7.63701	545	7.93701	362	7.93701	269	7.93701	284
7.64536	529	7.94536	372	7.94536	284	7.94536	238
7.65372	548	7.95372	369	7.95372	279	7.95372	261
7.66207	547	7.96207	324	7.96207	276	7.96207	276
7.67043	564	7.97043	366	7.97043	280	7.97043	245
7.67878	531	7.97878	375	7.97878	260	7.97878	255
7.68714	578	7.98714	369	7.98714	305	7.98714	266
7.6955	511	7.9955	358	7.9955	260	7.9955	276
7.70385	534	8.00385	358	8.00385	269	8.00385	256
7.71221	534	8.01221	323	8.01221	293	8.01221	267
7.72056	576	8.02056	358	8.02056	292	8.02056	284
7.72892	563	8.02892	362	8.02892	282	8.02892	267
7.73727	519	8.03727	348	8.03727	295	8.03727	255
7.74563	562	8.04563	327	8.04563	276	8.04563	283
7.75399	513	8.05399	337	8.05399	267	8.05399	267
7.76234	538	8.06234	338	8.06234	280	8.06234	285
7.7707	532	8.0707	350	8.0707	282	8.0707	245
7.77905	563	8.07905	362	8.07905	254	8.07905	258
7.78741	551	8.08741	356	8.08741	273	8.08741	266
7.79576	570	8.09576	352	8.09576	283	8.09576	269
7.80412	541	8.10412	361	8.10412	258	8.10412	265
7.81247	543	8.11247	368	8.11247	273	8.11247	276
7.82083	564	8.12083	344	8.12083	275	8.12083	264
7.82919	551	8.12919	332	8.12919	280	8.12919	277
7.83754	570	8.13754	365	8.13754	282	8.13754	303
7.8459	555	8.1459	365	8.1459	283	8.1459	231
7.85425	544	8.15425	369	8.15425	291	8.15425	269
7.86261	553	8.16261	381	8.16261	263	8.16261	260
7.87096	532	8.17096	375	8.17096	256	8.17096	265
7.87932	552	8.17932	332	8.17932	275	8.17932	252
7.88768	542	8.18768	334	8.18768	254	8.18768	264
7.89603	578	8.19603	348	8.19603	284	8.19603	286
7.90439	577	8.20439	385	8.20439	253	8.20439	236
7.91274	609	8.21274	367	8.21274	269	8.21274	282
7.9211	578	8.2211	391	8.2211	265	8.2211	264
7.92945	588	8.22945	370	8.22945	263	8.22945	263
7.93781	601	8.23781	365	8.23781	299	8.23781	277
7.94616	587	8.24616	356	8.24616	277	8.24616	253
7.95452	597	8.25452	401	8.25452	261	8.25452	262
7.96288	511	8.26288	367	8.26288	269	8.26288	286
7.97123	597	8.27123	340	8.27123	290	8.27123	254
7.97959	568	8.27959	389	8.27959	302	8.27959	282
7.98794	584	8.28794	354	8.28794	281	8.28794	284
7.9963	573	8.2963	368	8.2963	282	8.2963	275
8.00465	587	8.30465	354	8.30465	294	8.30465	302
8.01301	578	8.31301	332	8.31301	285	8.31301	260
8.02136	603	8.32136	360	8.32136	289	8.32136	261
8.02972	578	8.32972	367	8.32972	243	8.32972	252
8.03808	551	8.33808	341	8.33808	272	8.33808	301
8.04643	574	8.34643	353	8.34643	260	8.34643	248
8.05479	573	8.35479	376	8.35479	265	8.35479	255
8.06314	592	8.36314	360	8.36314	258	8.36314	246
8.0715	613	8.3715	381	8.3715	269	8.3715	264
8.07985	577	8.37985	361	8.37985	290	8.37985	305
8.08821	554	8.38821	340	8.38821	284	8.38821	270
8.09657	596	8.39657	386	8.39657	252	8.39657	253
8.10492	560	8.40492	348	8.40492	284	8.40492	242
8.11328	593	8.41328	372	8.41328	292	8.41328	228
8.12163	586	8.42163	367	8.42163	283	8.42163	299
8.12999	595	8.42999	377	8.42999	261	8.42999	261
8.13834	600	8.43834	341	8.43834	255	8.43834	280
8.1467	616	8.4467	401	8.4467	251	8.4467	285
8.15505	595	8.45505	356	8.45505	261	8.45505	225
8.16341	593	8.46341	327	8.46341	252	8.46341	283
8.17177	553	8.47177	349	8.47177	275	8.47177	250
8.18012	582	8.48012	362	8.48012	279	8.48012	242
8.18848	601	8.48848	333	8.48848	279	8.48848	255
8.19683	596	8.49683	347	8.49683	275	8.49683	270
8.20519	558	8.50519	330	8.50519	279	8.50519	283
8.21354	581	8.51354	341	8.51354	246	8.51354	263
8.2219	582	8.5219	366	8.5219	276	8.5219	257
8.23026	559	8.53026	391	8.53026	246	8.53026	257
8.23861	612	8.53861	369	8.53861	263	8.53861	251
8.24697	572	8.54697	366	8.54697	251	8.54697	256
8.25532	547	8.55532	331	8.55532	275	8.55532	240
8.26368	587	8.56368	421	8.56368	260	8.56368	252
8.27203	535	8.57203	347	8.57203	265	8.57203	237
8.28039	576	8.58039	369	8.58039	288	8.58039	243
8.28874	524	8.58874	362	8.58874	285	8.58874	277
8.2971	572	8.5971	406	8.5971	247	8.5971	258
8.30546	597	8.60546	382	8.60546	281	8.60546	244
8.31381	616	8.61381	386	8.61381	288	8.61381	292
8.32217	609	8.62217	339	8.62217	276	8.62217	262
8.33052	545	8.63052	315	8.63052	276	8.63052	263
8.33888	620	8.63888	318	8.63888	288	8.63888	261
8.34724	564	8.64724	356	8.64724	253	8.64724	257
8.35559	578	8.65559	341	8.65559	281	8.65559	258
8.36395	591	8.66395	375	8.66395	224	8.66395	271
8.3723	576	8.6723	294	8.6723	286	8.6723	274
8.38066	569	8.68066	371	8.68066	280	8.68066	252
8.38901	565	8.68901	382	8.68901	251	8.68901	251
8.39737	595	8.69737	395	8.69737	266	8.69737	260
8.40572	558	8.70572	351	8.70572	274	8.70572	263
8.41408	599	8.71408	366	8.71408	292	8.71408	292
8.42244	558	8.72244	366	8.72244	283	8.72244	258
8.43079	532	8.73079	405	8.73079	272	8.73079	261
8.43915	562	8.73915	394	8.73915	308	8.73915	286
8.4475	553	8.7475	360	8.7475	265	8.7475	253
8.45586	590	8.75586	376	8.75586	274	8.75586	284
8.46421	557	8.76421	385	8.76421	269	8.76421	281
8.47257	549	8.77257	372	8.77257	264	8.77257	234
8.48092	598	8.78092	380	8.78092	267	8.78092	258
8.48928	555	8.78928	369	8.78928	277	8.78928	242
8.49764	565	8.79764	386	8.79764	285	8.79764	250
8.50599	570	8.80599	353	8.80599	290	8.80599	232
8.51435	582	8.81435	375	8.81435	263	8.81435	270
8.5227	550	8.8227	371	8.8227	300	8.8227	255
8.53106	559	8.83106	365	8.83106	269	8.83106	262
8.53942	534	8.83942	385	8.83942	293	8.83942	254
8.54777	544	8.84777	331	8.84777	283	8.84777	242
8.55613	533	8.85613	395	8.85613	273	8.85613	267
8.56448	568	8.86448	371	8.86448	310	8.86448	251
8.57284	544	8.87284	346	8.87284	261	8.87284	221
8.58119	540	8.88119	371	8.88119	274	8.88119	262
8.58955	574	8.88955	349	8.88955	271	8.88955	280
8.5979	528	8.8979	356	8.8979	265	8.8979	276
8.60626	559	8.90626	375	8.90626	288	8.90626	241
8.61461	573	8.91461	354	8.91461	262	8.91461	254
8.62297	524	8.92297	337	8.92297	262	8.92297	240
8.63133	490	8.93133	395	8.93133	272	8.93133	274
8.63968	547	8.93968	346	8.93968	265	8.93968	290
8.64804	548	8.94804	370	8.94804	294	8.94804	257
8.65639	542	8.95639	367	8.95639	265	8.95639	227
8.66475	570	8.96475	385	8.96475	271	8.96475	271
8.6731	519	8.9731	369	8.9731	305	8.9731	285
8.68146	576	8.98146	320	8.98146	255	8.98146	242
8.68982	551	8.98982	366	8.98982	215	8.98982	299
8.69817	505	8.99817	366	8.99817	302	8.99817	225
8.70653	522	9.00653	363	9.00653	257	9.00653	271
8.71488	543	9.01488	375	9.01488	263	9.01488	253
8.72324	576	9.02324	373	9.02324	271	9.02324	233
8.73159	521	9.03159	367	9.03159	231	9.03159	256
8.73995	545	9.03995	360	9.03995	273	9.03995	255
8.74831	485	9.04831	362	9.04831	290	9.04831	226
8.75666	513	9.05666	377	9.05666	264	9.05666	218
8.76502	573	9.06502	386	9.06502	264	9.06502	254
8.77337	510	9.07337	353	9.07337	280	9.07337	227
8.78173	551	9.08173	404	9.08173	283	9.08173	255
8.79008	525	9.09008	347	9.09008	267	9.09008	250
8.79844	519	9.09844	411	9.09844	265	9.09844	252
8.80679	529	9.10679	439	9.10679	252	9.10679	262
8.81515	506	9.11515	382	9.11515	285	9.11515	260
8.82351	532	9.12351	375	9.12351	260	9.12351	291
8.83186	545	9.13186	384	9.13186	275	9.13186	305
8.84022	528	9.14022	354	9.14022	265	9.14022	257
8.84857	553	9.14857	376	9.14857	254	9.14857	254
8.85693	480	9.15693	360	9.15693	272	9.15693	264
8.86528	542	9.16528	381	9.16528	279	9.16528	262
8.87364	539	9.17364	352	9.17364	269	9.17364	281
8.882	517	9.182	371	9.182	266	9.182	256
8.89035	548	9.19035	378	9.19035	246	9.19035	271
8.89871	524	9.19871	362	9.19871	263	9.19871	244
8.90706	499	9.20706	343	9.20706	272	9.20706	246
8.91542	469	9.21542	375	9.21542	251	9.21542	243
8.92377	528	9.22377	362	9.22377	244	9.22377	243
8.93213	517	9.23213	337	9.23213	234	9.23213	237
8.94048	486	9.24048	389	9.24048	274	9.24048	237
8.94884	543	9.24884	363	9.24884	276	9.24884	243
8.95719	521	9.25719	382	9.25719	270	9.25719	261
8.96555	557	9.26555	370	9.26555	253	9.26555	267
8.97391	471	9.27391	361	9.27391	288	9.27391	280
8.98226	553	9.28226	396	9.28226	258	9.28226	236
8.99062	510	9.29062	384	9.29062	251	9.29062	246
8.99897	511	9.29897	371	9.29897	289	9.29897	274
9.00733	499	9.30733	368	9.30733	238	9.30733	229
9.01569	504	9.31569	362	9.31569	241	9.31569	267
9.02404	539	9.32404	381	9.32404	288	9.32404	238
9.0324	481	9.3324	344	9.3324	275	9.3324	283
9.04075	493	9.34075	389	9.34075	289	9.34075	295
9.04911	496	9.34911	358	9.34911	290	9.34911	223
9.05746	514	9.35746	375	9.35746	272	9.35746	241
9.06582	548	9.36582	329	9.36582	270	9.36582	250
9.07417	493	9.37417	376	9.37417	277	9.37417	246
9.08253	468	9.38253	384	9.38253	267	9.38253	240
9.09089	500	9.39089	353	9.39089	248	9.39089	277
9.09924	523	9.39924	321	9.39924	265	9.39924	265
9.1076	486	9.4076	370	9.4076	265	9.4076	240
9.11595	502	9.41595	382	9.41595	233	9.41595	255
9.12431	528	9.42431	358	9.42431	251	9.42431	245
9.13266	531	9.43266	341	9.43266	271	9.43266	256
9.14102	554	9.44102	379	9.44102	285	9.44102	262
9.14937	516	9.44937	378	9.44937	269	9.44937	260
9.15773	502	9.45773	389	9.45773	284	9.45773	275
9.16609	494	9.46609	394	9.46609	273	9.46609	236
9.17444	491	9.47444	361	9.47444	264	9.47444	279
9.1828	542	9.4828	350	9.4828	261	9.4828	234
9.19115	517	9.49115	396	9.49115	294	9.49115	235
9.19951	505	9.49951	329	9.49951	295	9.49951	273
9.20787	528	9.50787	384	9.50787	262	9.50787	240
9.21622	473	9.51622	392	9.51622	265	9.51622	242
9.22458	517	9.52458	371	9.52458	261	9.52458	279
9.23293	463	9.53293	362	9.53293	237	9.53293	236
9.24129	521	9.54129	384	9.54129	298	9.54129	240
9.24964	528	9.54964	375	9.54964	274	9.54964	254
9.258	480	9.558	390	9.558	276	9.558	242
9.26635	507	9.56635	352	9.56635	267	9.56635	264
9.27471	505	9.57471	361	9.57471	282	9.57471	244
9.28307	502	9.58307	387	9.58307	243	9.58307	257
9.29142	501	9.59142	342	9.59142	281	9.59142	277
9.29978	487	9.59978	399	9.59978	293	9.59978	260
9.30813	495	9.60813	377	9.60813	247	9.60813	256
9.31649	484	9.61649	387	9.61649	296	9.61649	269
9.32484	484	9.62484	373	9.62484	281	9.62484	244
9.3332	480	9.6332	428	9.6332	303	9.6332	255
9.34156	473	9.64156	386	9.64156	240	9.64156	284
9.34991	529	9.64991	394	9.64991	315	9.64991	235
9.35827	469	9.65827	408	9.65827	261	9.65827	256
9.36662	482	9.66662	432	9.66662	296	9.66662	266
9.37498	483	9.67498	385	9.67498	264	9.67498	282
9.38333	454	9.68333	404	9.68333	245	9.68333	243
9.39169	467	9.69169	349	9.69169	270	9.69169	248
9.40004	507	9.70004	387	9.70004	300	9.70004	263
9.4084	486	9.7084	358	9.7084	295	9.7084	267
9.41676	511	9.71676	413	9.71676	275	9.71676	233
9.42511	494	9.72511	385	9.72511	277	9.72511	261
9.43347	514	9.73347	384	9.73347	275	9.73347	257
9.44182	472	9.74182	402	9.74182	271	9.74182	261
9.45018	461	9.75018	405	9.75018	270	9.75018	264
9.45853	462	9.75853	372	9.75853	289	9.75853	284
9.46689	463	9.76689	385	9.76689	265	9.76689	254
9.47525	428	9.77525	392	9.77525	304	9.77525	237
9.4836	478	9.7836	384	9.7836	299	9.7836	226
9.49196	423	9.79196	402	9.79196	274	9.79196	270
9.50031	452	9.80031	430	9.80031	280	9.80031	284
9.50867	468	9.80867	375	9.80867	253	9.80867	248
9.51702	497	9.81702	382	9.81702	293	9.81702	279
9.52538	481	9.82538	380	9.82538	262	9.82538	252
9.53374	524	9.83374	399	9.83374	270	9.83374	240
9.54209	468	9.84209	428	9.84209	274	9.84209	290
9.55045	477	9.85045	388	9.85045	276	9.85045	276
9.5588	520	9.8588	380	9.8588	299	9.8588	290
9.56716	428	9.86716	391	9.86716	311	9.86716	270
9.57551	458	9.87551	370	9.87551	267	9.87551	255
9.58387	457	9.88387	380	9.88387	303	9.88387	250
9.59222	415	9.89222	419	9.89222	296	9.89222	298
9.60058	462	9.90058	404	9.90058	265	9.90058	269
9.60894	455	9.90894	413	9.90894	305	9.90894	285
9.61729	448	9.91729	386	9.91729	286	9.91729	253
9.62565	466	9.92565	395	9.92565	341	9.92565	266
9.634	491	9.934	386	9.934	285	9.934	273
9.64236	447	9.94236	417	9.94236	305	9.94236	283
9.65071	480	9.95071	436	9.95071	323	9.95071	304
9.65907	480	9.95907	417	9.95907	301	9.95907	262
9.66742	429	9.96742	418	9.96742	302	9.96742	262
9.67578	449	9.97578	404	9.97578	321	9.97578	306
9.68414	451	9.98414	408	9.98414	299	9.98414	285
9.69249	445	9.99249	389	9.99249	281	9.99249	289
9.70084	446	10.0008	392	10.0008	285	10.0008	283
9.7092	451	10.0092	394	10.0092	298	10.0092	314
9.71755	487	10.0175	417	10.0175	270	10.0175	270
9.72591	463	10.0259	443	10.0259	309	10.0259	290
9.73427	473	10.0343	447	10.0343	313	10.0343	282
9.74262	463	10.0426	399	10.0426	290	10.0426	286
9.75098	475	10.051	455	10.051	314	10.051	277
9.75933	474	10.0593	423	10.0593	289	10.0593	303
9.76769	423	10.0677	440	10.0677	333	10.0677	279
9.77604	461	10.076	386	10.076	327	10.076	305
9.7844	436	10.0844	416	10.0844	301	10.0844	251
9.79275	515	10.0928	415	10.0928	282	10.0928	281
9.80111	457	10.1011	432	10.1011	362	10.1011	294
9.80947	466	10.1095	440	10.1095	314	10.1095	281
9.81782	539	10.1178	395	10.1178	347	10.1178	295
9.82618	466	10.1262	456	10.1262	284	10.1262	294
9.83453	497	10.1345	429	10.1345	315	10.1345	264
9.84289	427	10.1429	398	10.1429	311	10.1429	279
9.85124	475	10.1512	480	10.1512	321	10.1512	352
9.8596	476	10.1596	439	10.1596	339	10.1596	303
9.86796	461	10.168	435	10.168	329	10.168	346
9.87631	506	10.1763	455	10.1763	341	10.1763	318
9.88467	462	10.1847	486	10.1847	321	10.1847	338
9.89302	475	10.193	442	10.193	362	10.193	301
9.90138	472	10.2014	448	10.2014	347	10.2014	325
9.90973	442	10.2097	483	10.2097	375	10.2097	346
9.91809	439	10.2181	437	10.2181	317	10.2181	309
9.92644	451	10.2264	484	10.2264	404	10.2264	327
9.9348	442	10.2348	449	10.2348	341	10.2348	324
9.94316	432	10.2432	443	10.2432	370	10.2432	312
9.95151	448	10.2515	477	10.2515	343	10.2515	356
9.95987	443	10.2599	465	10.2599	333	10.2599	358
9.96822	466	10.2682	517	10.2682	344	10.2682	336
9.97658	469	10.2766	475	10.2766	360	10.2766	352
9.98493	482	10.2849	459	10.2849	361	10.2849	318
9.99329	449	10.2933	483	10.2933	388	10.2933	348
10.0016	437	10.3017	490	10.3017	399	10.3017	360
10.01	449	10.31	473	10.31	400	10.31	418
10.0184	472	10.3184	506	10.3184	394	10.3184	406
10.0267	468	10.3267	492	10.3267	425	10.3267	406
10.0351	476	10.3351	466	10.3351	399	10.3351	400
10.0434	454	10.3434	535	10.3434	461	10.3434	409
10.0518	445	10.3518	522	10.3518	420	10.3518	370
10.0601	464	10.3601	500	10.3601	419	10.3601	402
10.0685	426	10.3685	532	10.3685	432	10.3685	408
10.0769	467	10.3768	530	10.3768	434	10.3768	415
10.0852	449	10.3852	538	10.3852	438	10.3852	416
10.0936	448	10.3936	535	10.3936	443	10.3936	451
10.1019	446	10.4019	532	10.4019	455	10.4019	453
10.1103	471	10.4103	548	10.4103	483	10.4103	427
10.1186	480	10.4186	567	10.4186	495	10.4186	472
10.127	482	10.427	538	10.427	446	10.427	440
10.1353	449	10.4353	636	10.4353	516	10.4353	513
10.1437	492	10.4437	564	10.4437	507	10.4437	486
10.152	461	10.452	567	10.452	522	10.452	463
10.1604	411	10.4604	551	10.4604	552	10.4604	528
10.1688	463	10.4688	584	10.4688	561	10.4688	504
10.1771	486	10.4771	602	10.4771	577	10.4771	544
10.1855	490	10.4855	637	10.4855	510	10.4855	587
10.1938	464	10.4938	647	10.4938	519	10.4938	555
10.2022	442	10.5022	621	10.5022	582	10.5022	619
10.2105	472	10.5105	615	10.5105	588	10.5105	627
10.2189	485	10.5189	627	10.5189	654	10.5189	592
10.2272	484	10.5273	634	10.5273	610	10.5273	650
10.2356	474	10.5356	663	10.5356	664	10.5356	698
10.244	515	10.544	686	10.544	655	10.544	712
10.2523	468	10.5523	656	10.5523	720	10.5523	694
10.2607	528	10.5607	660	10.5607	667	10.5607	756
10.269	496	10.569	781	10.569	723	10.569	813
10.2774	485	10.5774	702	10.5774	741	10.5774	850
10.2857	500	10.5857	715	10.5857	798	10.5857	821
10.2941	474	10.5941	702	10.5941	782	10.5941	869
10.3025	523	10.6024	732	10.6024	823	10.6024	918
10.3108	473	10.6108	702	10.6108	829	10.6108	922
10.3192	524	10.6192	780	10.6192	831	10.6192	992
10.3275	540	10.6275	751	10.6275	906	10.6275	1001
10.3359	510	10.6359	790	10.6359	929	10.6359	1025
10.3442	482	10.6442	789	10.6442	1038	10.6442	1156
10.3526	509	10.6526	809	10.6526	981	10.6526	1154
10.3609	528	10.6609	795	10.6609	1100	10.6609	1201
10.3693	563	10.6693	829	10.6693	1112	10.6693	1252
10.3776	486	10.6776	798	10.6776	1081	10.6776	1356
10.386	487	10.686	821	10.686	1117	10.686	1322
10.3944	526	10.6944	827	10.6944	1118	10.6944	1385
10.4027	565	10.7027	820	10.7027	1120	10.7027	1523
10.4111	565	10.7111	876	10.7111	1138	10.7111	1534
10.4194	563	10.7194	851	10.7194	1150	10.7194	1529
10.4278	526	10.7278	907	10.7278	1114	10.7278	1540
10.4361	576	10.7361	877	10.7361	1019	10.7361	1502
10.4445	565	10.7445	872	10.7445	1058	10.7445	1463
10.4528	547	10.7529	919	10.7529	1076	10.7529	1331
10.4612	588	10.7612	942	10.7612	984	10.7612	1327
10.4696	576	10.7696	888	10.7696	962	10.7696	1272
10.4779	599	10.7779	910	10.7779	856	10.7779	1143
10.4863	524	10.7863	891	10.7863	885	10.7863	1143
10.4946	602	10.7946	909	10.7946	809	10.7946	1019
10.503	591	10.803	909	10.803	826	10.803	961
10.5113	601	10.8113	883	10.8113	778	10.8113	943
10.5197	632	10.8197	858	10.8197	749	10.8197	886
10.5281	643	10.828	920	10.828	715	10.828	818
10.5364	605	10.8364	898	10.8364	709	10.8364	741
10.5448	695	10.8448	907	10.8448	704	10.8448	715
10.5531	643	10.8531	867	10.8531	688	10.8531	674
10.5615	626	10.8615	847	10.8615	675	10.8615	712
10.5698	645	10.8698	908	10.8698	656	10.8698	632
10.5782	687	10.8782	920	10.8782	666	10.8782	640
10.5865	689	10.8865	857	10.8865	616	10.8865	551
10.5949	726	10.8949	865	10.8949	569	10.8949	590
10.6032	703	10.9032	895	10.9032	617	10.9032	560
10.6116	699	10.9116	904	10.9116	615	10.9116	542
10.62	725	10.92	861	10.92	608	10.92	596
10.6283	720	10.9283	896	10.9283	580	10.9283	545
10.6367	737	10.9367	851	10.9367	567	10.9367	542
10.645	794	10.945	872	10.945	552	10.945	522
10.6534	795	10.9534	897	10.9534	617	10.9534	520
10.6617	820	10.9617	829	10.9617	548	10.9617	515
10.6701	801	10.9701	820	10.9701	581	10.9701	533
10.6784	831	10.9785	804	10.9785	533	10.9785	534
10.6868	848	10.9868	833	10.9868	570	10.9868	536
10.6952	824	10.9952	799	10.9952	532	10.9952	496
10.7035	877	11.0035	817	11.0035	549	11.0035	483
10.7119	858	11.0119	839	11.0119	550	11.0119	505
10.7202	910	11.0202	872	11.0202	484	11.0202	471
10.7286	872	11.0286	819	11.0286	565	11.0286	487
10.7369	939	11.0369	819	11.0369	568	11.0369	499
10.7453	963	11.0453	780	11.0453	565	11.0453	529
10.7537	952	11.0536	832	11.0536	505	11.0536	500
10.762	990	11.062	868	11.062	558	11.062	506
10.7704	1018	11.0704	803	11.0704	596	11.0704	448
10.7787	976	11.0787	828	11.0787	504	11.0787	495
10.7871	1054	11.0871	773	11.0871	579	11.0871	512
10.7954	1047	11.0954	713	11.0954	618	11.0954	520
10.8038	1095	11.1038	785	11.1038	572	11.1038	510
10.8121	1092	11.1121	741	11.1121	612	11.1121	495
10.8205	1096	11.1205	790	11.1205	540	11.1205	551
10.8288	1118	11.1288	766	11.1288	607	11.1288	500
10.8372	1134	11.1372	734	11.1372	558	11.1372	510
10.8456	1088	11.1456	680	11.1456	576	11.1456	533
10.8539	1050	11.1539	715	11.1539	592	11.1539	558
10.8623	1133	11.1623	717	11.1623	569	11.1623	586
10.8706	1181	11.1706	692	11.1706	609	11.1706	548
10.879	1135	11.179	673	11.179	628	11.179	534
10.8873	1169	11.1873	702	11.1873	615	11.1873	589
10.8957	1080	11.1957	678	11.1957	583	11.1957	603
10.904	1139	11.2041	725	11.2041	673	11.2041	582
10.9124	975	11.2124	699	11.2124	617	11.2124	571
10.9208	1044	11.2208	661	11.2208	651	11.2208	622
10.9291	972	11.2291	706	11.2291	675	11.2291	595
10.9375	1035	11.2375	619	11.2375	635	11.2375	592
10.9458	987	11.2458	698	11.2458	656	11.2458	625
10.9542	957	11.2542	629	11.2542	629	11.2542	640
10.9625	915	11.2625	635	11.2625	678	11.2625	660
10.9709	952	11.2709	676	11.2709	640	11.2709	630
10.9793	849	11.2793	664	11.2793	688	11.2793	645
10.9876	822	11.2876	654	11.2876	673	11.2876	666
10.996	816	11.296	659	11.296	718	11.296	693
11.0043	799	11.3043	649	11.3043	647	11.3043	693
11.0127	785	11.3127	632	11.3127	691	11.3127	696
11.021	709	11.321	636	11.321	716	11.321	691
11.0294	797	11.3294	595	11.3294	693	11.3294	733
11.0377	716	11.3377	595	11.3377	728	11.3377	762
11.0461	680	11.3461	624	11.3461	734	11.3461	780
11.0545	682	11.3545	667	11.3545	703	11.3545	769
11.0628	640	11.3628	632	11.3628	725	11.3628	774
11.0712	639	11.3712	609	11.3712	762	11.3712	840
11.0795	677	11.3795	603	11.3795	763	11.3795	762
11.0879	655	11.3879	599	11.3879	762	11.3879	928
11.0962	601	11.3962	620	11.3962	799	11.3962	870
11.1046	603	11.4046	621	11.4046	812	11.4046	872
11.1129	609	11.413	561	11.413	801	11.413	920
11.1213	592	11.4213	581	11.4213	821	11.4213	895
11.1297	583	11.4297	579	11.4297	787	11.4297	899
11.138	555	11.438	608	11.438	832	11.438	914
11.1464	564	11.4464	599	11.4464	862	11.4464	916
11.1547	558	11.4547	601	11.4547	891	11.4547	908
11.1631	558	11.4631	602	11.4631	855	11.4631	1044
11.1714	567	11.4714	608	11.4714	894	11.4714	1003
11.1798	544	11.4798	579	11.4798	870	11.4798	1050
11.1882	574	11.4881	547	11.4881	867	11.4881	1057
11.1965	504	11.4965	595	11.4965	867	11.4965	1029
11.2049	565	11.5049	618	11.5049	871	11.5049	1047
11.2132	509	11.5132	587	11.5132	884	11.5132	1080
11.2216	514	11.5216	618	11.5216	956	11.5216	1080
11.2299	504	11.5299	560	11.5299	899	11.5299	1048
11.2383	490	11.5383	616	11.5383	944	11.5383	1079
11.2466	458	11.5466	598	11.5466	913	11.5466	1070
11.255	495	11.555	625	11.555	880	11.555	1025
11.2634	487	11.5633	576	11.5633	941	11.5633	1157
11.2717	510	11.5717	563	11.5717	929	11.5717	1124
11.2801	511	11.5801	581	11.5801	941	11.5801	1179
11.2884	496	11.5884	592	11.5884	947	11.5884	1167
11.2968	451	11.5968	572	11.5968	1002	11.5968	1062
11.3051	512	11.6051	569	11.6051	1012	11.6051	1100
11.3135	462	11.6135	563	11.6135	933	11.6135	1082
11.3218	457	11.6218	550	11.6218	962	11.6218	1145
11.3302	457	11.6302	572	11.6302	1033	11.6302	1052
11.3385	451	11.6386	601	11.6386	931	11.6386	1142
11.3469	423	11.6469	541	11.6469	984	11.6469	1068
11.3553	443	11.6553	625	11.6553	976	11.6553	1118
11.3636	459	11.6636	581	11.6636	960	11.6636	1088
11.372	456	11.672	548	11.672	945	11.672	1102
11.3803	476	11.6803	572	11.6803	977	11.6803	1052
11.3887	481	11.6887	548	11.6887	951	11.6887	1064
11.397	451	11.697	543	11.697	1014	11.697	1083
11.4054	444	11.7054	574	11.7054	1033	11.7054	1086
11.4138	437	11.7137	559	11.7137	954	11.7137	1097
11.4221	423	11.7221	565	11.7221	1035	11.7221	1098
11.4305	415	11.7305	593	11.7305	1008	11.7305	1073
11.4388	486	11.7388	572	11.7388	1018	11.7388	1059
11.4472	426	11.7472	524	11.7472	950	11.7472	1068
11.4555	388	11.7555	598	11.7555	972	11.7555	1011
11.4639	424	11.7639	563	11.7639	941	11.7639	995
11.4722	445	11.7722	573	11.7722	1040	11.7722	1008
11.4806	429	11.7806	525	11.7806	887	11.7806	979
11.489	402	11.7889	591	11.7889	917	11.7889	1010
11.4973	404	11.7973	591	11.7973	968	11.7973	910
11.5057	413	11.8057	539	11.8057	929	11.8057	937
11.514	395	11.814	574	11.814	939	11.814	887
11.5224	434	11.8224	551	11.8224	924	11.8224	845
11.5307	390	11.8307	577	11.8307	871	11.8307	918
11.5391	392	11.8391	565	11.8391	871	11.8391	902
11.5474	411	11.8474	561	11.8474	916	11.8474	870
11.5558	392	11.8558	526	11.8558	883	11.8558	794
11.5641	408	11.8642	550	11.8642	864	11.8642	849
11.5725	421	11.8725	483	11.8725	874	11.8725	840
11.5809	409	11.8809	536	11.8809	884	11.8809	750
11.5892	417	11.8892	562	11.8892	841	11.8892	818
11.5976	391	11.8976	503	11.8976	846	11.8976	823
11.6059	413	11.9059	535	11.9059	811	11.9059	744
11.6143	430	11.9143	569	11.9143	821	11.9143	736
11.6226	419	11.9226	481	11.9226	751	11.9226	745
11.631	396	11.931	536	11.931	741	11.931	735
11.6394	402	11.9393	551	11.9393	774	11.9393	679
11.6477	390	11.9477	500	11.9477	749	11.9477	680
11.6561	384	11.9561	493	11.9561	693	11.9561	653
11.6644	406	11.9644	497	11.9644	648	11.9644	568
11.6728	388	11.9728	512	11.9728	656	11.9728	610
11.6811	388	11.9811	545	11.9811	658	11.9811	667
11.6895	384	11.9895	493	11.9895	694	11.9895	597
11.6978	389	11.9978	473	11.9978	659	11.9978	552
11.7062	417	12.0062	536	12.0062	632	12.0062	563
11.7145	428	12.0145	517	12.0145	628	12.0145	541
11.7229	347	12.0229	492	12.0229	625	12.0229	583
11.7313	360	12.0313	500	12.0313	647	12.0313	540
11.7396	368	12.0396	471	12.0396	624	12.0396	522
11.748	388	12.048	535	12.048	603	12.048	550
11.7563	347	12.0563	478	12.0563	589	12.0563	579
11.7647	382	12.0647	492	12.0647	582	12.0647	529
11.773	399	12.073	430	12.073	597	12.073	570
11.7814	405	12.0814	471	12.0814	609	12.0814	493
11.7897	402	12.0898	504	12.0898	534	12.0898	532
11.7981	396	12.0981	496	12.0981	588	12.0981	517
11.8065	350	12.1065	497	12.1065	544	12.1065	554
11.8148	398	12.1148	444	12.1148	522	12.1148	520
11.8232	366	12.1232	468	12.1232	557	12.1232	473
11.8315	375	12.1315	516	12.1315	572	12.1315	501
11.8399	366	12.1399	490	12.1399	579	12.1399	478
11.8482	392	12.1482	466	12.1482	540	12.1482	554
11.8566	365	12.1566	439	12.1566	530	12.1566	573
11.865	336	12.1649	501	12.1649	568	12.1649	506
11.8733	398	12.1733	475	12.1733	557	12.1733	488
11.8817	362	12.1817	524	12.1817	569	12.1817	495
11.89	333	12.19	488	12.19	573	12.19	477
11.8984	360	12.1984	465	12.1984	582	12.1984	463
11.9067	344	12.2067	468	12.2067	532	12.2067	486
11.9151	373	12.2151	439	12.2151	572	12.2151	497
11.9234	378	12.2234	483	12.2234	515	12.2234	513
11.9318	303	12.2318	482	12.2318	595	12.2318	516
11.9401	356	12.2401	446	12.2401	589	12.2401	521
11.9485	362	12.2485	463	12.2485	547	12.2485	507
11.9569	370	12.2569	452	12.2569	552	12.2569	520
11.9652	369	12.2652	445	12.2652	564	12.2652	506
11.9736	323	12.2736	481	12.2736	612	12.2736	532
11.9819	368	12.2819	464	12.2819	555	12.2819	528
11.9903	354	12.2903	454	12.2903	561	12.2903	517
11.9986	385	12.2986	461	12.2986	569	12.2986	487
12.007	353	12.307	477	12.307	562	12.307	467
12.0153	362	12.3154	445	12.3154	619	12.3154	520
12.0237	344	12.3237	429	12.3237	582	12.3237	511
12.0321	346	12.3321	469	12.3321	605	12.3321	528
12.0404	341	12.3404	418	12.3404	605	12.3404	535
12.0488	309	12.3488	439	12.3488	579	12.3488	519
12.0571	376	12.3571	434	12.3571	605	12.3571	532
12.0655	341	12.3655	437	12.3655	545	12.3655	506
12.0738	338	12.3738	461	12.3738	634	12.3738	520
12.0822	340	12.3822	472	12.3822	643	12.3822	568
12.0906	330	12.3905	464	12.3905	611	12.3905	532
12.0989	331	12.3989	466	12.3989	651	12.3989	507
12.1073	341	12.4073	398	12.4073	617	12.4073	529
12.1156	359	12.4156	485	12.4156	625	12.4156	549
12.124	320	12.424	462	12.424	632	12.424	563
12.1323	339	12.4323	442	12.4323	631	12.4323	505
12.1407	343	12.4407	420	12.4407	591	12.4407	545
12.149	318	12.449	449	12.449	639	12.449	554
12.1574	313	12.4574	446	12.4574	621	12.4574	563
12.1657	321	12.4657	419	12.4657	624	12.4657	592
12.1741	371	12.4741	423	12.4741	595	12.4741	540
12.1825	324	12.4825	417	12.4825	695	12.4825	570
12.1908	323	12.4908	406	12.4908	602	12.4908	557
12.1992	341	12.4992	421	12.4992	598	12.4992	569
12.2075	318	12.5075	395	12.5075	620	12.5075	532
12.2159	344	12.5159	442	12.5159	602	12.5159	563
12.2242	353	12.5242	442	12.5242	579	12.5242	558
12.2326	329	12.5326	436	12.5326	627	12.5326	589
12.241	327	12.541	404	12.541	597	12.541	550
12.2493	395	12.5493	423	12.5493	602	12.5493	603
12.2577	344	12.5577	404	12.5577	542	12.5577	534
12.266	333	12.566	391	12.566	610	12.566	535
12.2744	323	12.5744	423	12.5744	548	12.5744	538
12.2827	300	12.5827	407	12.5827	570	12.5827	550
12.2911	290	12.5911	414	12.5911	565	12.5911	587
12.2994	313	12.5994	396	12.5994	540	12.5994	514
12.3078	323	12.6078	386	12.6078	520	12.6078	516
12.3162	331	12.6162	377	12.6162	523	12.6162	525
12.3245	293	12.6245	356	12.6245	517	12.6245	461
12.3329	317	12.6329	404	12.6329	504	12.6329	478
12.3412	323	12.6412	391	12.6412	488	12.6412	514
12.3496	315	12.6496	384	12.6496	474	12.6496	455
12.3579	290	12.6579	373	12.6579	484	12.6579	423
12.3663	280	12.6663	377	12.6663	468	12.6663	451
12.3747	329	12.6746	333	12.6746	418	12.6746	395
12.383	305	12.683	382	12.683	406	12.683	392
12.3914	309	12.6914	354	12.6914	415	12.6914	418
12.3997	328	12.6997	385	12.6997	423	12.6997	407
12.4081	352	12.7081	384	12.7081	376	12.7081	424
12.4164	327	12.7164	340	12.7164	399	12.7164	438
12.4248	311	12.7248	310	12.7248	384	12.7248	401
12.4331	321	12.7331	363	12.7331	372	12.7331	401
12.4415	310	12.7415	397	12.7415	356	12.7415	388
12.4498	323	12.7499	350	12.7499	406	12.7499	362
12.4582	325	12.7582	331	12.7582	389	12.7582	347
12.4666	334	12.7666	389	12.7666	363	12.7666	334
12.4749	302	12.7749	334	12.7749	368	12.7749	357
12.4833	310	12.7833	336	12.7833	375	12.7833	350
12.4916	321	12.7916	321	12.7916	379	12.7916	352
12.5	286	12.8	337	12.8	346	12.8	304
12.5083	312	12.8083	351	12.8083	338	12.8083	298
12.5167	336	12.8167	337	12.8167	346	12.8167	315
12.5251	298	12.825	306	12.825	313	12.825	302
12.5334	303	12.8334	332	12.8334	320	12.8334	304
12.5418	324	12.8418	351	12.8418	323	12.8418	313
12.5501	285	12.8501	295	12.8501	312	12.8501	305
12.5585	323	12.8585	323	12.8585	292	12.8585	317
12.5668	327	12.8668	343	12.8668	303	12.8668	313
12.5752	302	12.8752	331	12.8752	324	12.8752	310
12.5835	305	12.8835	343	12.8835	325	12.8835	279
12.5919	301	12.8919	353	12.8919	295	12.8919	281
12.6003	318	12.9002	350	12.9002	282	12.9002	270
12.6086	310	12.9086	333	12.9086	289	12.9086	284
12.617	322	12.917	303	12.917	315	12.917	282
12.6253	329	12.9253	319	12.9253	317	12.9253	280
12.6337	312	12.9337	314	12.9337	283	12.9337	275
12.642	315	12.942	321	12.942	302	12.942	261
12.6504	324	12.9504	327	12.9504	302	12.9504	242
12.6587	286	12.9587	298	12.9587	310	12.9587	252
12.6671	283	12.9671	341	12.9671	298	12.9671	252
12.6754	329	12.9755	325	12.9755	299	12.9755	260
12.6838	298	12.9838	304	12.9838	279	12.9838	271
12.6922	328	12.9922	313	12.9922	269	12.9922	271
12.7005	318	13.0005	336	13.0005	298	13.0005	285
12.7089	313	13.0089	324	13.0089	279	13.0089	263
12.7172	356	13.0172	334	13.0172	294	13.0172	267
12.7256	310	13.0256	296	13.0256	285	13.0256	262
12.7339	332	13.0339	304	13.0339	244	13.0339	260
12.7423	319	13.0423	296	13.0423	258	13.0423	256
12.7507	311	13.0506	334	13.0506	289	13.0506	228
12.759	286	13.059	306	13.059	298	13.059	244
12.7674	311	13.0674	306	13.0674	271	13.0674	262
12.7757	292	13.0757	290	13.0757	255	13.0757	263
12.7841	277	13.0841	310	13.0841	262	13.0841	244
12.7924	334	13.0924	296	13.0924	254	13.0924	236
12.8008	282	13.1008	302	13.1008	251	13.1008	260
12.8091	300	13.1091	296	13.1091	256	13.1091	266
12.8175	298	13.1175	308	13.1175	276	13.1175	229
12.8259	299	13.1258	302	13.1258	252	13.1258	241
12.8342	311	13.1342	270	13.1342	263	13.1342	276
12.8426	275	13.1426	271	13.1426	241	13.1426	279
12.8509	313	13.1509	281	13.1509	284	13.1509	232
12.8593	328	13.1593	295	13.1593	250	13.1593	247
12.8676	310	13.1676	298	13.1676	270	13.1676	247
12.876	286	13.176	276	13.176	253	13.176	250
12.8843	296	13.1843	291	13.1843	223	13.1843	212
12.8927	292	13.1927	288	13.1927	222	13.1927	238
12.901	276	13.2011	284	13.2011	260	13.2011	240
12.9094	298	13.2094	289	13.2094	243	13.2094	215
12.9178	286	13.2178	280	13.2178	257	13.2178	224
12.9261	289	13.2261	274	13.2261	247	13.2261	222
12.9345	272	13.2345	305	13.2345	229	13.2345	236
12.9428	280	13.2428	235	13.2428	261	13.2428	256
12.9512	289	13.2512	302	13.2512	238	13.2512	254
12.9595	271	13.2595	274	13.2595	279	13.2595	261
12.9679	310	13.2679	266	13.2679	258	13.2679	238
12.9763	269	13.2762	303	13.2762	247	13.2762	253
12.9846	289	13.2846	276	13.2846	234	13.2846	226
12.993	280	13.293	285	13.293	255	13.293	226
13.0013	296	13.3013	262	13.3013	241	13.3013	247
13.0097	275	13.3097	290	13.3097	233	13.3097	203
13.018	293	13.318	275	13.318	243	13.318	196
13.0264	272	13.3264	281	13.3264	263	13.3264	214
13.0347	275	13.3347	257	13.3347	236	13.3347	244
13.0431	270	13.3431	277	13.3431	261	13.3431	244
13.0515	295	13.3514	265	13.3514	227	13.3514	233
13.0598	279	13.3598	267	13.3598	234	13.3598	241
13.0682	281	13.3682	264	13.3682	225	13.3682	233
13.0765	299	13.3765	303	13.3765	223	13.3765	229
13.0849	282	13.3849	270	13.3849	228	13.3849	216
13.0932	323	13.3932	277	13.3932	224	13.3932	213
13.1016	286	13.4016	264	13.4016	218	13.4016	255
13.1099	288	13.4099	300	13.4099	226	13.4099	235
13.1183	288	13.4183	301	13.4183	208	13.4183	210
13.1266	272	13.4267	303	13.4267	216	13.4267	237
13.135	302	13.435	291	13.435	245	13.435	229
13.1434	286	13.4434	277	13.4434	208	13.4434	232
13.1517	261	13.4517	260	13.4517	236	13.4517	198
13.1601	272	13.4601	255	13.4601	246	13.4601	231
13.1684	269	13.4684	270	13.4684	216	13.4684	208
13.1768	277	13.4768	214	13.4768	213	13.4768	222
13.1851	237	13.4851	262	13.4851	238	13.4851	212
13.1935	260	13.4935	257	13.4935	240	13.4935	227
13.2019	315	13.5018	274	13.5018	252	13.5018	227
13.2102	299	13.5102	281	13.5102	222	13.5102	204
13.2186	300	13.5186	284	13.5186	275	13.5186	224
13.2269	293	13.5269	304	13.5269	198	13.5269	221
13.2353	284	13.5353	269	13.5353	229	13.5353	227
13.2436	255	13.5436	246	13.5436	240	13.5436	214
13.252	317	13.552	247	13.552	192	13.552	248
13.2603	277	13.5603	248	13.5603	216	13.5603	185
13.2687	290	13.5687	237	13.5687	226	13.5687	225
13.277	260	13.577	275	13.577	209	13.577	226
13.2854	257	13.5854	251	13.5854	231	13.5854	212
13.2938	282	13.5938	294	13.5938	214	13.5938	181
13.3021	299	13.6021	275	13.6021	228	13.6021	216
13.3105	272	13.6105	273	13.6105	184	13.6105	233
13.3188	240	13.6188	231	13.6188	234	13.6188	197
13.3272	269	13.6272	262	13.6272	217	13.6272	218
13.3355	274	13.6355	267	13.6355	209	13.6355	189
13.3439	279	13.6439	266	13.6439	192	13.6439	199
13.3523	253	13.6523	260	13.6523	243	13.6523	184
13.3606	277	13.6606	250	13.6606	241	13.6606	205
13.369	271	13.669	273	13.669	215	13.669	200
13.3773	274	13.6773	269	13.6773	226	13.6773	196
13.3857	276	13.6857	254	13.6857	228	13.6857	199
13.394	275	13.694	264	13.694	219	13.694	214
13.4024	250	13.7024	256	13.7024	244	13.7024	204
13.4107	280	13.7107	254	13.7107	218	13.7107	200
13.4191	260	13.7191	273	13.7191	250	13.7191	189
13.4275	284	13.7275	248	13.7275	213	13.7275	198
13.4358	263	13.7358	258	13.7358	255	13.7358	225
13.4442	243	13.7442	226	13.7442	218	13.7442	198
13.4525	246	13.7525	251	13.7525	206	13.7525	195
13.4609	240	13.7609	260	13.7609	240	13.7609	198
13.4692	279	13.7692	232	13.7692	233	13.7692	193
13.4776	269	13.7776	262	13.7776	223	13.7776	218
13.486	252	13.7859	276	13.7859	213	13.7859	223
13.4943	258	13.7943	270	13.7943	209	13.7943	181
13.5027	288	13.8027	273	13.8027	221	13.8027	217
13.511	265	13.811	233	13.811	233	13.811	209
13.5194	232	13.8194	252	13.8194	213	13.8194	221
13.5277	266	13.8277	251	13.8277	185	13.8277	203
13.5361	232	13.8361	231	13.8361	229	13.8361	198
13.5444	279	13.8444	240	13.8444	204	13.8444	189
13.5528	266	13.8528	248	13.8528	227	13.8528	203
13.5611	286	13.8612	207	13.8612	206	13.8612	219
13.5695	258	13.8695	281	13.8695	200	13.8695	178
13.5779	258	13.8779	262	13.8779	199	13.8779	178
13.5862	238	13.8862	243	13.8862	207	13.8862	218
13.5946	276	13.8946	256	13.8946	185	13.8946	185
13.6029	313	13.9029	240	13.9029	216	13.9029	226
13.6113	248	13.9113	261	13.9113	195	13.9113	177
13.6196	267	13.9196	237	13.9196	213	13.9196	214
13.628	263	13.928	279	13.928	206	13.928	210
13.6364	255	13.9363	233	13.9363	212	13.9363	186
13.6447	276	13.9447	228	13.9447	221	13.9447	168
13.6531	228	13.9531	252	13.9531	208	13.9531	188
13.6614	306	13.9614	275	13.9614	227	13.9614	197
13.6698	258	13.9698	242	13.9698	213	13.9698	193
13.6781	293	13.9781	283	13.9781	209	13.9781	205
13.6865	256	13.9865	263	13.9865	221	13.9865	229
13.6948	261	13.9948	219	13.9948	223	13.9948	188
13.7032	250	14.0032	250	14.0032	200	14.0032	176
13.7116	279	14.0115	279	14.0115	206	14.0115	196
13.7199	246	14.0199	231	14.0199	197	14.0199	179
13.7283	229	14.0283	243	14.0283	228	14.0283	173
13.7366	251	14.0366	233	14.0366	215	14.0366	187
13.745	250	14.045	233	14.045	203	14.045	214
13.7533	277	14.0533	255	14.0533	228	14.0533	171
13.7617	248	14.0617	234	14.0617	229	14.0617	203
13.77	240	14.07	229	14.07	226	14.07	205
13.7784	274	14.0784	248	14.0784	215	14.0784	195
13.7867	251	14.0868	213	14.0868	227	14.0868	173
13.7951	265	14.0951	263	14.0951	202	14.0951	203
13.8035	254	14.1035	213	14.1035	246	14.1035	178
13.8118	236	14.1118	217	14.1118	213	14.1118	192
13.8202	252	14.1202	223	14.1202	203	14.1202	215
13.8285	246	14.1285	245	14.1285	213	14.1285	186
13.8369	236	14.1369	244	14.1369	210	14.1369	184
13.8452	286	14.1452	247	14.1452	210	14.1452	205
13.8536	254	14.1536	224	14.1536	203	14.1536	206
13.862	244	14.1619	221	14.1619	185	14.1619	209
13.8703	277	14.1703	273	14.1703	192	14.1703	178
13.8787	242	14.1787	271	14.1787	194	14.1787	204
13.887	253	14.187	232	14.187	213	14.187	180
13.8954	229	14.1954	252	14.1954	185	14.1954	210
13.9037	261	14.2037	206	14.2037	192	14.2037	192
13.9121	232	14.2121	231	14.2121	194	14.2121	207
13.9204	217	14.2204	205	14.2204	219	14.2204	208
13.9288	266	14.2288	242	14.2288	225	14.2288	179
13.9372	281	14.2371	244	14.2371	232	14.2371	175
13.9455	225	14.2455	260	14.2455	189	14.2455	197
13.9539	240	14.2539	234	14.2539	183	14.2539	206
13.9622	256	14.2622	231	14.2622	226	14.2622	187
13.9706	237	14.2706	236	14.2706	208	14.2706	190
13.9789	242	14.2789	234	14.2789	197	14.2789	212
13.9873	258	14.2873	233	14.2873	217	14.2873	187
13.9956	234	14.2956	229	14.2956	181	14.2956	200
14.004	243	14.304	234	14.304	199	14.304	210
14.0123	236	14.3124	240	14.3124	199	14.3124	197
14.0207	238	14.3207	207	14.3207	222	14.3207	204
14.0291	247	14.3291	225	14.3291	246	14.3291	195
14.0374	245	14.3374	212	14.3374	194	14.3374	200
14.0458	258	14.3458	235	14.3458	190	14.3458	180
14.0541	228	14.3541	214	14.3541	198	14.3541	194
14.0625	198	14.3625	235	14.3625	197	14.3625	151
14.0708	236	14.3708	221	14.3708	189	14.3708	189
14.0792	246	14.3792	264	14.3792	203	14.3792	194
14.0876	240	14.3875	232	14.3875	217	14.3875	181
14.0959	235	14.3959	213	14.3959	209	14.3959	195
14.1043	234	14.4043	241	14.4043	205	14.4043	188
14.1126	226	14.4126	227	14.4126	173	14.4126	197
14.121	225	14.421	205	14.421	183	14.421	178
14.1293	222	14.4293	223	14.4293	196	14.4293	219
14.1377	232	14.4377	241	14.4377	187	14.4377	173
14.146	245	14.446	247	14.446	194	14.446	202
14.1544	260	14.4544	244	14.4544	179	14.4544	208
14.1628	224	14.4627	218	14.4627	200	14.4627	202
14.1711	277	14.4711	242	14.4711	213	14.4711	180
14.1795	237	14.4795	252	14.4795	224	14.4795	199
14.1878	216	14.4878	236	14.4878	184	14.4878	204
14.1962	241	14.4962	212	14.4962	222	14.4962	188
14.2045	218	14.5045	248	14.5045	213	14.5045	204
14.2129	227	14.5129	202	14.5129	209	14.5129	179
14.2212	261	14.5212	226	14.5212	186	14.5212	179
14.2296	221	14.5296	232	14.5296	205	14.5296	206
14.2379	231	14.538	256	14.538	204	14.538	167
14.2463	238	14.5463	228	14.5463	189	14.5463	212
14.2547	221	14.5547	212	14.5547	192	14.5547	193
14.263	222	14.563	209	14.563	194	14.563	175
14.2714	206	14.5714	247	14.5714	196	14.5714	189
14.2797	235	14.5797	264	14.5797	187	14.5797	185
14.2881	248	14.5881	234	14.5881	207	14.5881	202
14.2964	235	14.5964	224	14.5964	186	14.5964	170
14.3048	228	14.6048	221	14.6048	185	14.6048	171
14.3132	227	14.6131	234	14.6131	196	14.6131	156
14.3215	246	14.6215	234	14.6215	208	14.6215	155
14.3299	194	14.6299	223	14.6299	180	14.6299	189
14.3382	223	14.6382	243	14.6382	189	14.6382	189
14.3466	198	14.6466	224	14.6466	208	14.6466	177
14.3549	199	14.6549	212	14.6549	175	14.6549	202
14.3633	240	14.6633	237	14.6633	196	14.6633	195
14.3716	215	14.6716	255	14.6716	209	14.6716	206
14.38	251	14.68	247	14.68	196	14.68	227
14.3884	209	14.6883	242	14.6883	243	14.6883	184
14.3967	248	14.6967	262	14.6967	212	14.6967	212
14.4051	195	14.7051	244	14.7051	197	14.7051	181
14.4134	233	14.7134	232	14.7134	202	14.7134	214
14.4218	229	14.7218	212	14.7218	221	14.7218	176
14.4301	215	14.7301	216	14.7301	208	14.7301	184
14.4385	205	14.7385	219	14.7385	177	14.7385	170
14.4468	226	14.7468	208	14.7468	188	14.7468	198
14.4552	204	14.7552	208	14.7552	190	14.7552	208
14.4635	246	14.7636	231	14.7636	226	14.7636	202
14.4719	212	14.7719	207	14.7719	224	14.7719	206
14.4803	217	14.7803	210	14.7803	214	14.7803	192
14.4886	229	14.7886	226	14.7886	210	14.7886	190
14.497	231	14.797	210	14.797	218	14.797	208
14.5053	216	14.8053	222	14.8053	205	14.8053	204
14.5137	236	14.8137	255	14.8137	208	14.8137	178
14.522	214	14.822	228	14.822	186	14.822	194
14.5304	235	14.8304	216	14.8304	189	14.8304	202
14.5388	222	14.8387	209	14.8387	224	14.8387	227
14.5471	190	14.8471	224	14.8471	190	14.8471	218
14.5555	233	14.8555	244	14.8555	187	14.8555	187
14.5638	189	14.8638	252	14.8638	192	14.8638	195
14.5722	225	14.8722	253	14.8722	202	14.8722	204
14.5805	207	14.8805	233	14.8805	198	14.8805	192
14.5889	238	14.8889	225	14.8889	212	14.8889	214
14.5972	217	14.8972	243	14.8972	196	14.8972	203
14.6056	202	14.9056	213	14.9056	221	14.9056	189
14.614	229	14.914	234	14.914	194	14.914	221
14.6223	214	14.9223	258	14.9223	235	14.9223	193
14.6307	196	14.9307	209	14.9307	192	14.9307	209
14.639	218	14.939	227	14.939	184	14.939	217
14.6474	186	14.9474	213	14.9474	217	14.9474	219
14.6557	257	14.9557	254	14.9557	185	14.9557	204
14.6641	236	14.9641	233	14.9641	212	14.9641	193
14.6724	205	14.9724	224	14.9724	213	14.9724	198
14.6808	225	14.9808	250	14.9808	202	14.9808	187
14.6892	206	14.9892	219	14.9892	193	14.9892	195
14.6975	215	14.9975	215	14.9975	192	14.9975	174
14.7059	229	15.0059	222	15.0059	208	15.0059	180
14.7142	199	15.0142	233	15.0142	179	15.0142	189
14.7226	212	15.0226	242	15.0226	215	15.0226	190
14.7309	187	15.0309	225	15.0309	204	15.0309	212
14.7393	202	15.0393	227	15.0393	204	15.0393	181
14.7477	222	15.0477	240	15.0477	216	15.0477	187
14.756	215	15.056	246	15.056	216	15.056	188
14.7644	228	15.0644	237	15.0644	207	15.0644	169
14.7727	225	15.0727	223	15.0727	208	15.0727	178
14.7811	216	15.0811	196	15.0811	236	15.0811	189
14.7894	212	15.0894	266	15.0894	203	15.0894	186
14.7978	208	15.0978	233	15.0978	193	15.0978	180
14.8061	209	15.1061	214	15.1061	221	15.1061	197
14.8145	203	15.1145	234	15.1145	221	15.1145	196
14.8229	217	15.1228	227	15.1228	225	15.1228	189
14.8312	187	15.1312	214	15.1312	193	15.1312	184
14.8396	216	15.1396	221	15.1396	245	15.1396	178
14.8479	229	15.1479	235	15.1479	222	15.1479	215
14.8563	195	15.1563	214	15.1563	240	15.1563	206
14.8646	215	15.1646	222	15.1646	176	15.1646	190
14.873	206	15.173	216	15.173	197	15.173	183
14.8813	205	15.1813	204	15.1813	173	15.1813	202
14.8897	209	15.1897	247	15.1897	185	15.1897	209
14.898	199	15.1981	279	15.1981	226	15.1981	205
14.9064	205	15.2064	212	15.2064	204	15.2064	213
14.9148	219	15.2148	254	15.2148	233	15.2148	175
14.9231	194	15.2231	226	15.2231	231	15.2231	195
14.9315	216	15.2315	210	15.2315	204	15.2315	192
14.9398	198	15.2398	219	15.2398	204	15.2398	190
14.9482	219	15.2482	236	15.2482	196	15.2482	202
14.9565	224	15.2565	257	15.2565	227	15.2565	206
14.9649	198	15.2649	232	15.2649	209	15.2649	215
14.9733	189	15.2733	238	15.2733	214	15.2733	199
14.9816	226	15.2816	232	15.2816	216	15.2816	224
14.99	200	15.29	208	15.29	203	15.29	192
14.9983	229	15.2983	250	15.2983	197	15.2983	219
15.0067	190	15.3067	229	15.3067	214	15.3067	222
15.015	212	15.315	216	15.315	240	15.315	216
15.0234	183	15.3234	210	15.3234	204	15.3234	207
15.0317	178	15.3317	219	15.3317	210	15.3317	241
15.0401	210	15.3401	228	15.3401	221	15.3401	227
15.0485	199	15.3484	225	15.3484	229	15.3484	224
15.0568	228	15.3568	245	15.3568	202	15.3568	261
15.0652	227	15.3652	202	15.3652	228	15.3652	241
15.0735	202	15.3735	245	15.3735	216	15.3735	224
15.0819	194	15.3819	234	15.3819	246	15.3819	222
15.0902	188	15.3902	212	15.3902	235	15.3902	231
15.0986	209	15.3986	243	15.3986	204	15.3986	245
15.1069	180	15.4069	244	15.4069	243	15.4069	213
15.1153	207	15.4153	206	15.4153	212	15.4153	229
15.1236	194	15.4237	232	15.4237	244	15.4237	205
15.132	185	15.432	224	15.432	246	15.432	255
15.1404	187	15.4404	196	15.4404	237	15.4404	237
15.1487	206	15.4487	178	15.4487	222	15.4487	266
15.1571	202	15.4571	247	15.4571	234	15.4571	224
15.1654	184	15.4654	242	15.4654	242	15.4654	213
15.1738	188	15.4738	208	15.4738	216	15.4738	233
15.1821	198	15.4821	236	15.4821	270	15.4821	250
15.1905	219	15.4905	228	15.4905	247	15.4905	269
15.1989	184	15.4988	219	15.4988	228	15.4988	227
15.2072	212	15.5072	233	15.5072	236	15.5072	258
15.2156	186	15.5156	250	15.5156	255	15.5156	244
15.2239	190	15.5239	246	15.5239	235	15.5239	267
15.2323	184	15.5323	199	15.5323	232	15.5323	262
15.2406	186	15.5406	261	15.5406	236	15.5406	260
15.249	165	15.549	233	15.549	265	15.549	280
15.2573	214	15.5573	238	15.5573	263	15.5573	266
15.2657	164	15.5657	216	15.5657	246	15.5657	280
15.2741	206	15.574	236	15.574	266	15.574	292
15.2824	208	15.5824	203	15.5824	241	15.5824	270
15.2908	192	15.5908	269	15.5908	243	15.5908	264
15.2991	200	15.5991	263	15.5991	235	15.5991	240
15.3075	177	15.6075	212	15.6075	258	15.6075	309
15.3158	217	15.6158	238	15.6158	212	15.6158	267
15.3242	210	15.6242	223	15.6242	232	15.6242	292
15.3325	186	15.6325	243	15.6325	261	15.6325	267
15.3409	193	15.6409	231	15.6409	208	15.6409	304
15.3492	189	15.6493	228	15.6493	288	15.6493	301
15.3576	181	15.6576	231	15.6576	238	15.6576	306
15.366	209	15.666	240	15.666	265	15.666	311
15.3743	222	15.6743	225	15.6743	223	15.6743	288
15.3827	168	15.6827	222	15.6827	233	15.6827	300
15.391	165	15.691	236	15.691	248	15.691	322
15.3994	203	15.6994	237	15.6994	276	15.6994	338
15.4077	204	15.7077	234	15.7077	266	15.7077	289
15.4161	204	15.7161	238	15.7161	264	15.7161	294
15.4245	180	15.7244	245	15.7244	267	15.7244	301
15.4328	197	15.7328	208	15.7328	242	15.7328	281
15.4412	204	15.7412	244	15.7412	256	15.7412	313
15.4495	174	15.7495	246	15.7495	224	15.7495	304
15.4579	232	15.7579	207	15.7579	240	15.7579	292
15.4662	197	15.7662	212	15.7662	251	15.7662	292
15.4746	199	15.7746	224	15.7746	235	15.7746	317
15.4829	169	15.7829	200	15.7829	273	15.7829	347
15.4913	174	15.7913	216	15.7913	254	15.7913	299
15.4997	205	15.7996	257	15.7996	235	15.7996	304
15.508	214	15.808	202	15.808	253	15.808	302
15.5164	224	15.8164	185	15.8164	253	15.8164	314
15.5247	219	15.8247	216	15.8247	242	15.8247	309
15.5331	175	15.8331	207	15.8331	224	15.8331	310
15.5414	184	15.8414	240	15.8414	232	15.8414	281
15.5498	209	15.8498	238	15.8498	209	15.8498	314
15.5581	209	15.8581	218	15.8581	236	15.8581	309
15.5665	170	15.8665	199	15.8665	228	15.8665	310
15.5748	188	15.8749	222	15.8749	235	15.8749	275
15.5832	202	15.8832	252	15.8832	227	15.8832	285
15.5916	199	15.8916	210	15.8916	242	15.8916	284
15.5999	199	15.8999	217	15.8999	234	15.8999	296
15.6083	165	15.9083	218	15.9083	245	15.9083	303
15.6166	193	15.9166	217	15.9166	260	15.9166	256
15.625	169	15.925	223	15.925	196	15.925	290
15.6333	208	15.9333	225	15.9333	235	15.9333	281
15.6417	181	15.9417	224	15.9417	200	15.9417	272
15.6501	187	15.95	207	15.95	216	15.95	265
15.6584	192	15.9584	221	15.9584	215	15.9584	227
15.6668	181	15.9668	222	15.9668	233	15.9668	266
15.6751	168	15.9751	223	15.9751	215	15.9751	244
15.6835	198	15.9835	223	15.9835	207	15.9835	261
15.6918	188	15.9918	202	15.9918	216	15.9918	217
15.7002	225	16.0002	206	16.0002	223	16.0002	251
15.7085	175	16.0085	241	16.0085	235	16.0085	224
15.7169	196	16.0169	229	16.0169	232	16.0169	261
15.7253	203	16.0252	229	16.0252	196	16.0252	235
15.7336	192	16.0336	208	16.0336	226	16.0336	243
15.742	206	16.042	188	16.042	202	16.042	193
15.7503	196	16.0503	194	16.0503	214	16.0503	241
15.7587	204	16.0587	199	16.0587	206	16.0587	206
15.767	203	16.067	202	16.067	195	16.067	208
15.7754	194	16.0754	180	16.0754	222	16.0754	194
15.7837	178	16.0837	203	16.0837	225	16.0837	217
15.7921	214	16.0921	229	16.0921	192	16.0921	192
15.8005	189	16.1005	222	16.1005	204	16.1005	222
15.8088	184	16.1088	228	16.1088	225	16.1088	219
15.8172	188	16.1172	200	16.1172	195	16.1172	217
15.8255	209	16.1255	187	16.1255	193	16.1255	197
15.8339	175	16.1339	219	16.1339	181	16.1339	198
15.8422	166	16.1422	204	16.1422	222	16.1422	209
15.8506	170	16.1506	199	16.1506	212	16.1506	194
15.8589	184	16.1589	212	16.1589	183	16.1589	198
15.8673	184	16.1673	195	16.1673	187	16.1673	203
15.8757	183	16.1757	179	16.1757	196	16.1757	192
15.884	196	16.184	213	16.184	223	16.184	206
15.8924	181	16.1924	186	16.1924	208	16.1924	189
15.9007	166	16.2007	189	16.2007	198	16.2007	186
15.9091	178	16.2091	205	16.2091	186	16.2091	222
15.9174	188	16.2174	186	16.2174	197	16.2174	202
15.9258	179	16.2258	207	16.2258	202	16.2258	192
15.9342	171	16.2341	210	16.2341	188	16.2341	198
15.9425	188	16.2425	204	16.2425	194	16.2425	180
15.9509	193	16.2509	197	16.2509	193	16.2509	183
15.9592	190	16.2592	189	16.2592	214	16.2592	180
15.9676	187	16.2676	190	16.2676	197	16.2676	181
15.9759	177	16.2759	205	16.2759	189	16.2759	160
15.9843	166	16.2843	215	16.2843	171	16.2843	178
15.9926	166	16.2926	210	16.2926	170	16.2926	174
16.001	189	16.301	180	16.301	197	16.301	166
16.0094	185	16.3093	195	16.3093	179	16.3093	195
16.0177	178	16.3177	204	16.3177	198	16.3177	196
16.0261	187	16.3261	206	16.3261	190	16.3261	189
16.0344	176	16.3344	190	16.3344	170	16.3344	194
16.0428	164	16.3428	210	16.3428	177	16.3428	197
16.0511	167	16.3511	186	16.3511	184	16.3511	178
16.0595	188	16.3595	213	16.3595	205	16.3595	185
16.0678	165	16.3678	215	16.3678	184	16.3678	171
16.0762	173	16.3762	204	16.3762	164	16.3762	156
16.0846	189	16.3846	204	16.3846	189	16.3846	186
16.0929	177	16.3929	200	16.3929	166	16.3929	170
16.1013	190	16.4013	185	16.4013	179	16.4013	178
16.1096	187	16.4096	186	16.4096	167	16.4096	167
16.118	179	16.418	218	16.418	148	16.418	181
16.1263	175	16.4263	184	16.4263	178	16.4263	161
16.1347	170	16.4347	175	16.4347	183	16.4347	169
16.143	198	16.443	203	16.443	179	16.443	170
16.1514	171	16.4514	176	16.4514	174	16.4514	194
16.1597	168	16.4597	212	16.4597	170	16.4597	177
16.1681	189	16.4681	181	16.4681	156	16.4681	167
16.1765	202	16.4765	195	16.4765	169	16.4765	180
16.1848	174	16.4848	166	16.4848	171	16.4848	151
16.1932	171	16.4932	199	16.4932	183	16.4932	157
16.2015	187	16.5015	189	16.5015	152	16.5015	148
16.2099	192	16.5099	190	16.5099	184	16.5099	177
16.2182	166	16.5182	219	16.5182	158	16.5182	178
16.2266	173	16.5266	196	16.5266	160	16.5266	171
16.235	161	16.5349	174	16.5349	197	16.5349	164
16.2433	161	16.5433	199	16.5433	154	16.5433	166
16.2517	188	16.5517	162	16.5517	162	16.5517	184
16.26	200	16.56	200	16.56	184	16.56	161
16.2684	185	16.5684	161	16.5684	167	16.5684	174
16.2767	188	16.5767	196	16.5767	166	16.5767	175
16.2851	165	16.5851	188	16.5851	170	16.5851	170
16.2934	196	16.5934	189	16.5934	199	16.5934	189
16.3018	175	16.6018	177	16.6018	167	16.6018	164
16.3102	152	16.6102	188	16.6102	173	16.6102	178
16.3185	170	16.6185	207	16.6185	184	16.6185	167
16.3269	171	16.6269	208	16.6269	179	16.6269	171
16.3352	209	16.6352	188	16.6352	179	16.6352	189
16.3436	194	16.6436	196	16.6436	178	16.6436	168
16.3519	188	16.6519	174	16.6519	170	16.6519	184
16.3603	200	16.6603	166	16.6603	194	16.6603	177
16.3686	177	16.6686	180	16.6686	158	16.6686	139
16.377	180	16.677	194	16.677	155	16.677	164
16.3853	200	16.6853	192	16.6853	176	16.6853	150
16.3937	162	16.6937	155	16.6937	166	16.6937	152
16.4021	164	16.7021	185	16.7021	155	16.7021	138
16.4104	177	16.7104	183	16.7104	174	16.7104	149
16.4188	160	16.7188	170	16.7188	160	16.7188	156
16.4271	180	16.7271	176	16.7271	170	16.7271	150
16.4355	165	16.7355	188	16.7355	178	16.7355	129
16.4438	173	16.7438	173	16.7438	184	16.7438	165
16.4522	155	16.7522	184	16.7522	158	16.7522	148
16.4606	204	16.7605	195	16.7605	196	16.7605	166
16.4689	177	16.7689	189	16.7689	188	16.7689	150
16.4773	177	16.7773	176	16.7773	171	16.7773	160
16.4856	188	16.7856	175	16.7856	190	16.7856	174
16.494	184	16.794	216	16.794	154	16.794	150
16.5023	185	16.8023	181	16.8023	169	16.8023	171
16.5107	176	16.8107	199	16.8107	175	16.8107	136
16.519	154	16.819	197	16.819	166	16.819	160
16.5274	161	16.8274	204	16.8274	165	16.8274	136
16.5358	186	16.8358	181	16.8358	149	16.8358	151
16.5441	171	16.8441	190	16.8441	177	16.8441	161
16.5525	170	16.8525	157	16.8525	155	16.8525	150
16.5608	181	16.8608	156	16.8608	149	16.8608	144
16.5692	166	16.8692	186	16.8692	186	16.8692	165
16.5775	156	16.8775	177	16.8775	169	16.8775	159
16.5859	184	16.8859	180	16.8859	154	16.8859	166
16.5942	155	16.8942	164	16.8942	139	16.8942	164
16.6026	169	16.9026	175	16.9026	167	16.9026	179
16.6109	215	16.9109	194	16.9109	196	16.9109	145
16.6193	170	16.9193	177	16.9193	164	16.9193	129
16.6277	178	16.9277	176	16.9277	185	16.9277	154
16.636	185	16.936	169	16.936	151	16.936	161
16.6444	188	16.9444	176	16.9444	159	16.9444	168
16.6527	190	16.9527	185	16.9527	151	16.9527	141
16.6611	186	16.9611	186	16.9611	146	16.9611	155
16.6694	158	16.9694	188	16.9694	149	16.9694	186
16.6778	181	16.9778	165	16.9778	186	16.9778	149
16.6862	175	16.9861	178	16.9861	169	16.9861	152
16.6945	179	16.9945	178	16.9945	166	16.9945	176
16.7029	176	17.0029	175	17.0029	195	17.0029	150
16.7112	181	17.0112	175	17.0112	157	17.0112	152
16.7196	176	17.0196	161	17.0196	152	17.0196	180
16.7279	186	17.0279	190	17.0279	160	17.0279	183
16.7363	175	17.0363	165	17.0363	137	17.0363	154
16.7446	156	17.0446	151	17.0446	176	17.0446	167
16.753	158	17.053	174	17.053	177	17.053	178
16.7614	170	17.0614	192	17.0614	179	17.0614	158
16.7697	135	17.0697	179	17.0697	167	17.0697	148
16.7781	171	17.0781	177	17.0781	168	17.0781	146
16.7864	154	17.0864	166	17.0864	184	17.0864	160
16.7948	184	17.0948	176	17.0948	164	17.0948	173
16.8031	165	17.1031	167	17.1031	195	17.1031	148
16.8115	156	17.1115	166	17.1115	181	17.1115	147
16.8198	152	17.1198	169	17.1198	140	17.1198	176
16.8282	178	17.1282	178	17.1282	183	17.1282	148
16.8365	181	17.1365	176	17.1365	173	17.1365	173
16.8449	157	17.1449	180	17.1449	173	17.1449	166
16.8533	180	17.1533	193	17.1533	154	17.1533	144
16.8616	158	17.1616	190	17.1616	160	17.1616	144
16.87	173	17.17	178	17.17	188	17.17	196
16.8783	166	17.1783	166	17.1783	174	17.1783	165
16.8867	204	17.1867	184	17.1867	165	17.1867	179
16.895	209	17.195	175	17.195	176	17.195	178
16.9034	173	17.2034	164	17.2034	185	17.2034	152
16.9118	167	17.2118	192	17.2118	192	17.2118	176
16.9201	195	17.2201	174	17.2201	170	17.2201	165
16.9285	184	17.2285	186	17.2285	157	17.2285	195
16.9368	181	17.2368	184	17.2368	170	17.2368	164
16.9452	164	17.2452	176	17.2452	177	17.2452	140
16.9535	168	17.2535	167	17.2535	179	17.2535	146
16.9619	160	17.2619	167	17.2619	175	17.2619	140
16.9702	170	17.2702	160	17.2702	144	17.2702	166
16.9786	185	17.2786	185	17.2786	180	17.2786	159
16.987	151	17.287	162	17.287	164	17.287	167
16.9953	193	17.2953	149	17.2953	174	17.2953	179
17.0037	155	17.3037	187	17.3037	152	17.3037	140
17.012	198	17.312	181	17.312	161	17.312	127
17.0204	147	17.3204	171	17.3204	141	17.3204	145
17.0287	175	17.3287	168	17.3287	162	17.3287	149
17.0371	193	17.3371	183	17.3371	144	17.3371	156
17.0454	170	17.3454	188	17.3454	164	17.3454	175
17.0538	192	17.3538	169	17.3538	141	17.3538	131
17.0622	170	17.3622	148	17.3622	166	17.3622	138
17.0705	157	17.3705	190	17.3705	177	17.3705	122
17.0789	196	17.3789	184	17.3789	180	17.3789	164
17.0872	198	17.3872	187	17.3872	198	17.3872	120
17.0956	183	17.3956	168	17.3956	158	17.3956	154
17.1039	184	17.4039	180	17.4039	169	17.4039	136
17.1123	173	17.4123	161	17.4123	154	17.4123	161
17.1207	199	17.4206	184	17.4206	155	17.4206	154
17.129	192	17.429	176	17.429	148	17.429	150
17.1374	181	17.4374	167	17.4374	159	17.4374	144
17.1457	184	17.4457	167	17.4457	159	17.4457	166
17.1541	160	17.4541	169	17.4541	160	17.4541	148
17.1624	169	17.4624	189	17.4624	161	17.4624	145
17.1708	197	17.4708	175	17.4708	168	17.4708	166
17.1791	184	17.4791	188	17.4791	144	17.4791	162
17.1875	199	17.4875	177	17.4875	169	17.4875	155
17.1959	188	17.4959	178	17.4959	165	17.4959	131
17.2042	162	17.5042	158	17.5042	144	17.5042	133
17.2126	157	17.5126	171	17.5126	129	17.5126	158
17.2209	165	17.5209	173	17.5209	135	17.5209	157
17.2293	162	17.5293	176	17.5293	161	17.5293	148
17.2376	180	17.5376	177	17.5376	154	17.5376	154
17.246	129	17.546	166	17.546	135	17.546	137
17.2543	175	17.5543	160	17.5543	145	17.5543	140
17.2627	160	17.5627	178	17.5627	167	17.5627	157
17.271	168	17.571	158	17.571	133	17.571	122
17.2794	173	17.5794	168	17.5794	157	17.5794	128
17.2878	174	17.5878	180	17.5878	154	17.5878	158
17.2961	183	17.5961	185	17.5961	154	17.5961	152
17.3045	188	17.6045	169	17.6045	144	17.6045	161
17.3128	189	17.6128	175	17.6128	146	17.6128	137
17.3212	140	17.6212	204	17.6212	147	17.6212	132
17.3295	149	17.6295	149	17.6295	160	17.6295	129
17.3379	165	17.6379	174	17.6379	159	17.6379	140
17.3463	168	17.6462	157	17.6462	157	17.6462	142
17.3546	159	17.6546	165	17.6546	147	17.6546	156
17.363	158	17.663	168	17.663	154	17.663	139
17.3713	165	17.6713	198	17.6713	176	17.6713	151
17.3797	171	17.6797	161	17.6797	158	17.6797	135
17.388	184	17.688	177	17.688	150	17.688	175
17.3964	142	17.6964	207	17.6964	157	17.6964	129
17.4047	168	17.7047	183	17.7047	160	17.7047	150
17.4131	148	17.7131	183	17.7131	167	17.7131	148
17.4215	147	17.7215	179	17.7215	169	17.7215	152
17.4298	179	17.7298	169	17.7298	160	17.7298	138
17.4382	151	17.7382	170	17.7382	141	17.7382	157
17.4465	160	17.7465	185	17.7465	146	17.7465	149
17.4549	189	17.7549	167	17.7549	151	17.7549	146
17.4632	162	17.7632	175	17.7632	152	17.7632	157
17.4716	177	17.7716	176	17.7716	144	17.7716	154
17.4799	165	17.7799	186	17.7799	181	17.7799	175
17.4883	169	17.7883	183	17.7883	159	17.7883	162
17.4966	194	17.7966	170	17.7966	169	17.7966	148
17.505	171	17.805	164	17.805	139	17.805	144
17.5134	169	17.8134	165	17.8134	128	17.8134	138
17.5217	142	17.8217	184	17.8217	165	17.8217	141
17.5301	166	17.8301	166	17.8301	162	17.8301	138
17.5384	171	17.8384	159	17.8384	150	17.8384	129
17.5468	162	17.8468	164	17.8468	161	17.8468	154
17.5551	167	17.8551	192	17.8551	144	17.8551	165
17.5635	157	17.8635	150	17.8635	152	17.8635	147
17.5719	181	17.8718	185	17.8718	173	17.8718	167
17.5802	159	17.8802	170	17.8802	155	17.8802	144
17.5886	188	17.8886	180	17.8886	183	17.8886	168
17.5969	148	17.8969	158	17.8969	140	17.8969	142
17.6053	169	17.9053	183	17.9053	145	17.9053	135
17.6136	148	17.9136	162	17.9136	170	17.9136	129
17.622	160	17.922	187	17.922	156	17.922	154
17.6303	173	17.9303	157	17.9303	154	17.9303	142
17.6387	176	17.9387	178	17.9387	173	17.9387	166
17.6471	161	17.9471	154	17.9471	171	17.9471	145
17.6554	162	17.9554	147	17.9554	149	17.9554	128
17.6638	147	17.9638	173	17.9638	168	17.9638	148
17.6721	171	17.9721	184	17.9721	165	17.9721	158
17.6805	152	17.9805	194	17.9805	156	17.9805	155
17.6888	164	17.9888	162	17.9888	157	17.9888	141
17.6972	167	17.9972	178	17.9972	173	17.9972	150
17.7055	159	18.0055	178	18.0055	137	18.0055	142
17.7139	184	18.0139	168	18.0139	167	18.0139	159
17.7222	159	18.0222	154	18.0222	160	18.0222	138
17.7306	158	18.0306	169	18.0306	155	18.0306	147
17.739	147	18.039	174	18.039	186	18.039	156
17.7473	152	18.0473	147	18.0473	149	18.0473	154
17.7557	150	18.0557	164	18.0557	148	18.0557	152
17.764	169	18.064	165	18.064	146	18.064	166
17.7724	175	18.0724	183	18.0724	173	18.0724	156
17.7807	167	18.0807	169	18.0807	155	18.0807	145
17.7891	159	18.0891	173	18.0891	139	18.0891	120
17.7975	147	18.0974	152	18.0974	156	18.0974	149
17.8058	178	18.1058	184	18.1058	178	18.1058	140
17.8142	176	18.1142	177	18.1142	152	18.1142	142
17.8225	176	18.1225	158	18.1225	138	18.1225	174
17.8309	173	18.1309	186	18.1309	159	18.1309	150
17.8392	168	18.1392	176	18.1392	187	18.1392	133
17.8476	166	18.1476	161	18.1476	157	18.1476	148
17.8559	142	18.1559	161	18.1559	188	18.1559	121
17.8643	186	18.1643	147	18.1643	161	18.1643	137
17.8727	162	18.1727	174	18.1727	145	18.1727	133
17.881	166	18.181	173	18.181	137	18.181	155
17.8894	179	18.1894	164	18.1894	148	18.1894	148
17.8977	181	18.1977	154	18.1977	154	18.1977	173
17.9061	175	18.2061	151	18.2061	149	18.2061	149
17.9144	164	18.2144	178	18.2144	138	18.2144	166
17.9228	188	18.2228	146	18.2228	147	18.2228	160
17.9311	160	18.2311	171	18.2311	132	18.2311	151
17.9395	199	18.2395	192	18.2395	147	18.2395	151
17.9478	158	18.2478	150	18.2478	147	18.2478	157
17.9562	177	18.2562	164	18.2562	146	18.2562	142
17.9646	181	18.2646	160	18.2646	174	18.2646	154
17.9729	167	18.2729	175	18.2729	138	18.2729	159
17.9813	166	18.2813	150	18.2813	155	18.2813	135
17.9896	142	18.2896	157	18.2896	164	18.2896	146
17.998	156	18.298	177	18.298	188	18.298	148
18.0063	190	18.3063	173	18.3063	140	18.3063	169
18.0147	166	18.3147	156	18.3147	170	18.3147	148
18.0231	174	18.323	155	18.323	159	18.323	180
18.0314	173	18.3314	159	18.3314	138	18.3314	145
18.0398	164	18.3398	174	18.3398	150	18.3398	166
18.0481	179	18.3481	170	18.3481	142	18.3481	144
18.0565	147	18.3565	161	18.3565	156	18.3565	164
18.0648	179	18.3648	165	18.3648	151	18.3648	140
18.0732	169	18.3732	185	18.3732	128	18.3732	142
18.0815	158	18.3815	183	18.3815	145	18.3815	135
18.0899	175	18.3899	177	18.3899	177	18.3899	176
18.0983	177	18.3983	156	18.3983	139	18.3983	149
18.1066	186	18.4066	165	18.4066	161	18.4066	130
18.115	188	18.415	171	18.415	139	18.415	154
18.1233	159	18.4233	171	18.4233	159	18.4233	164
18.1317	155	18.4317	180	18.4317	144	18.4317	162
18.14	164	18.44	176	18.44	171	18.44	152
18.1484	168	18.4484	193	18.4484	146	18.4484	142
18.1567	166	18.4567	178	18.4567	176	18.4567	151
18.1651	165	18.4651	158	18.4651	173	18.4651	157
18.1735	158	18.4735	150	18.4735	157	18.4735	151
18.1818	157	18.4818	152	18.4818	152	18.4818	127
18.1902	181	18.4902	175	18.4902	158	18.4902	140
18.1985	164	18.4985	145	18.4985	149	18.4985	140
18.2069	185	18.5069	179	18.5069	147	18.5069	140
18.2152	179	18.5152	195	18.5152	142	18.5152	150
18.2236	164	18.5236	173	18.5236	171	18.5236	158
18.232	171	18.5319	166	18.5319	135	18.5319	155
18.2403	162	18.5403	174	18.5403	155	18.5403	165
18.2487	173	18.5487	178	18.5487	155	18.5487	137
18.257	165	18.557	159	18.557	148	18.557	146
18.2654	154	18.5654	203	18.5654	160	18.5654	132
18.2737	147	18.5737	158	18.5737	162	18.5737	164
18.2821	142	18.5821	183	18.5821	159	18.5821	136
18.2904	179	18.5904	181	18.5904	164	18.5904	139
18.2988	194	18.5988	170	18.5988	144	18.5988	131
18.3072	177	18.6072	149	18.6072	187	18.6072	135
18.3155	183	18.6155	169	18.6155	155	18.6155	150
18.3239	168	18.6239	148	18.6239	161	18.6239	147
18.3322	187	18.6322	162	18.6322	145	18.6322	159
18.3406	166	18.6406	174	18.6406	150	18.6406	138
18.3489	175	18.6489	162	18.6489	132	18.6489	159
18.3573	180	18.6573	183	18.6573	146	18.6573	159
18.3656	164	18.6656	167	18.6656	128	18.6656	173
18.374	186	18.674	181	18.674	151	18.674	149
18.3823	188	18.6823	146	18.6823	173	18.6823	180
18.3907	167	18.6907	168	18.6907	149	18.6907	164
18.3991	170	18.6991	170	18.6991	173	18.6991	122
18.4074	171	18.7074	180	18.7074	169	18.7074	111
18.4158	152	18.7158	156	18.7158	145	18.7158	146
18.4241	165	18.7241	131	18.7241	127	18.7241	144
18.4325	168	18.7325	178	18.7325	149	18.7325	159
18.4408	184	18.7408	158	18.7408	155	18.7408	131
18.4492	150	18.7492	160	18.7492	147	18.7492	123
18.4576	161	18.7575	152	18.7575	161	18.7575	110
18.4659	170	18.7659	157	18.7659	164	18.7659	169
18.4743	190	18.7743	149	18.7743	156	18.7743	149
18.4826	166	18.7826	177	18.7826	169	18.7826	149
18.491	176	18.791	171	18.791	165	18.791	140
18.4993	190	18.7993	197	18.7993	149	18.7993	130
18.5077	167	18.8077	159	18.8077	154	18.8077	140
18.516	155	18.816	178	18.816	158	18.816	132
18.5244	183	18.8244	175	18.8244	149	18.8244	159
18.5328	168	18.8328	171	18.8328	142	18.8328	146
18.5411	173	18.8411	176	18.8411	150	18.8411	155
18.5495	158	18.8495	194	18.8495	139	18.8495	144
18.5578	157	18.8578	162	18.8578	161	18.8578	152
18.5662	184	18.8662	198	18.8662	170	18.8662	177
18.5745	165	18.8745	156	18.8745	171	18.8745	158
18.5829	168	18.8829	183	18.8829	137	18.8829	138
18.5912	187	18.8912	195	18.8912	150	18.8912	147
18.5996	150	18.8996	179	18.8996	161	18.8996	160
18.6079	184	18.9079	165	18.9079	144	18.9079	148
18.6163	150	18.9163	170	18.9163	166	18.9163	169
18.6247	158	18.9247	158	18.9247	142	18.9247	142
18.633	167	18.933	158	18.933	157	18.933	162
18.6414	203	18.9414	156	18.9414	168	18.9414	150
18.6497	176	18.9497	155	18.9497	147	18.9497	154
18.6581	158	18.9581	165	18.9581	157	18.9581	155
18.6664	165	18.9664	193	18.9664	151	18.9664	155
18.6748	168	18.9748	171	18.9748	164	18.9748	146
18.6832	174	18.9831	136	18.9831	151	18.9831	146
18.6915	158	18.9915	162	18.9915	145	18.9915	151
18.6999	179	18.9999	168	18.9999	151	18.9999	119
18.7082	165	19.0082	142	19.0082	150	19.0082	166
18.7166	156	19.0166	174	19.0166	136	19.0166	147
18.7249	199	19.0249	174	19.0249	135	19.0249	144
18.7333	190	19.0333	175	19.0333	160	19.0333	152
18.7416	167	19.0416	194	19.0416	174	19.0416	151
18.75	197	19.05	160	19.05	177	19.05	139
18.7584	186	19.0584	151	19.0584	165	19.0584	176
18.7667	169	19.0667	156	19.0667	149	19.0667	157
18.7751	171	19.0751	186	19.0751	165	19.0751	144
18.7834	199	19.0834	169	19.0834	141	19.0834	155
18.7918	152	19.0918	164	19.0918	140	19.0918	136
18.8001	186	19.1001	169	19.1001	162	19.1001	162
18.8085	179	19.1085	174	19.1085	145	19.1085	133
18.8168	175	19.1168	159	19.1168	156	19.1168	150
18.8252	168	19.1252	171	19.1252	149	19.1252	144
18.8335	176	19.1335	173	19.1335	164	19.1335	154
18.8419	174	19.1419	183	19.1419	162	19.1419	160
18.8503	194	19.1503	169	19.1503	156	19.1503	179
18.8586	190	19.1586	168	19.1586	137	19.1586	128
18.867	158	19.167	178	19.167	175	19.167	150
18.8753	170	19.1753	152	19.1753	152	19.1753	166
18.8837	180	19.1837	166	19.1837	150	19.1837	145
18.892	164	19.192	196	19.192	130	19.192	167
18.9004	180	19.2004	174	19.2004	136	19.2004	142
18.9088	178	19.2087	176	19.2087	142	19.2087	141
18.9171	167	19.2171	159	19.2171	154	19.2171	141
18.9255	203	19.2255	160	19.2255	167	19.2255	159
18.9338	176	19.2338	160	19.2338	162	19.2338	154
18.9422	165	19.2422	189	19.2422	164	19.2422	160
18.9505	159	19.2505	154	19.2505	164	19.2505	157
18.9589	175	19.2589	179	19.2589	166	19.2589	169
18.9672	155	19.2672	187	19.2672	141	19.2672	159
18.9756	168	19.2756	169	19.2756	162	19.2756	155
18.984	177	19.284	170	19.284	149	19.284	139
18.9923	186	19.2923	194	19.2923	145	19.2923	137
19.0007	167	19.3007	161	19.3007	162	19.3007	147
19.009	190	19.309	164	19.309	176	19.309	150
19.0174	188	19.3174	186	19.3174	148	19.3174	160
19.0257	184	19.3257	200	19.3257	187	19.3257	137
19.0341	200	19.3341	195	19.3341	142	19.3341	157
19.0424	173	19.3424	196	19.3424	173	19.3424	135
19.0508	165	19.3508	171	19.3508	199	19.3508	141
19.0591	197	19.3591	181	19.3591	173	19.3591	128
19.0675	205	19.3675	185	19.3675	166	19.3675	152
19.0759	200	19.3759	164	19.3759	171	19.3759	158
19.0842	193	19.3842	165	19.3842	142	19.3842	151
19.0926	185	19.3926	171	19.3926	181	19.3926	162
19.1009	190	19.4009	171	19.4009	142	19.4009	164
19.1093	188	19.4093	188	19.4093	147	19.4093	126
19.1176	195	19.4176	195	19.4176	158	19.4176	157
19.126	169	19.426	162	19.426	151	19.426	157
19.1344	181	19.4343	179	19.4343	166	19.4343	159
19.1427	178	19.4427	186	19.4427	164	19.4427	169
19.1511	173	19.4511	180	19.4511	166	19.4511	155
19.1594	204	19.4594	174	19.4594	174	19.4594	184
19.1678	213	19.4678	181	19.4678	148	19.4678	144
19.1761	186	19.4761	174	19.4761	184	19.4761	150
19.1845	202	19.4845	174	19.4845	213	19.4845	151
19.1928	198	19.4928	178	19.4928	156	19.4928	132
19.2012	205	19.5012	176	19.5012	164	19.5012	157
19.2096	197	19.5096	193	19.5096	158	19.5096	194
19.2179	186	19.5179	192	19.5179	157	19.5179	129
19.2263	221	19.5263	190	19.5263	175	19.5263	164
19.2346	219	19.5346	197	19.5346	174	19.5346	166
19.243	241	19.543	202	19.543	157	19.543	170
19.2513	227	19.5513	192	19.5513	154	19.5513	159
19.2597	219	19.5597	194	19.5597	155	19.5597	147
19.268	214	19.568	207	19.568	140	19.568	146
19.2764	238	19.5764	206	19.5764	177	19.5764	171
19.2848	234	19.5848	187	19.5848	171	19.5848	156
19.2931	221	19.5931	195	19.5931	173	19.5931	145
19.3015	227	19.6015	192	19.6015	146	19.6015	145
19.3098	228	19.6098	197	19.6098	175	19.6098	165
19.3182	232	19.6182	180	19.6182	157	19.6182	164
19.3265	227	19.6265	181	19.6265	157	19.6265	162
19.3349	234	19.6349	197	19.6349	180	19.6349	125
19.3433	229	19.6432	195	19.6432	173	19.6432	173
19.3516	234	19.6516	194	19.6516	189	19.6516	150
19.36	242	19.66	194	19.66	174	19.66	142
19.3683	281	19.6683	217	19.6683	171	19.6683	144
19.3767	260	19.6767	216	19.6767	185	19.6767	145
19.385	267	19.685	219	19.685	169	19.685	169
19.3934	279	19.6934	171	19.6934	180	19.6934	150
19.4017	266	19.7017	197	19.7017	177	19.7017	160
19.4101	285	19.7101	219	19.7101	174	19.7101	159
19.4184	293	19.7185	237	19.7185	181	19.7185	149
19.4268	289	19.7268	218	19.7268	169	19.7268	151
19.4352	296	19.7352	209	19.7352	190	19.7352	167
19.4435	300	19.7435	205	19.7435	177	19.7435	159
19.4519	299	19.7519	200	19.7519	160	19.7519	165
19.4602	306	19.7602	197	19.7602	152	19.7602	150
19.4686	298	19.7686	195	19.7686	174	19.7686	159
19.4769	356	19.7769	222	19.7769	187	19.7769	144
19.4853	323	19.7853	216	19.7853	162	19.7853	184
19.4936	333	19.7936	219	19.7936	169	19.7936	183
19.502	354	19.802	214	19.802	181	19.802	176
19.5104	375	19.8104	206	19.8104	165	19.8104	171
19.5187	352	19.8187	234	19.8187	161	19.8187	162
19.5271	340	19.8271	236	19.8271	186	19.8271	155
19.5354	344	19.8354	205	19.8354	169	19.8354	155
19.5438	375	19.8438	231	19.8438	171	19.8438	162
19.5521	327	19.8521	235	19.8521	196	19.8521	145
19.5605	361	19.8605	236	19.8605	194	19.8605	151
19.5689	365	19.8688	248	19.8688	177	19.8688	160
19.5772	331	19.8772	248	19.8772	202	19.8772	162
19.5856	356	19.8856	231	19.8856	176	19.8856	170
19.5939	338	19.8939	223	19.8939	233	19.8939	170
19.6023	351	19.9023	227	19.9023	171	19.9023	177
19.6106	371	19.9106	241	19.9106	210	19.9106	197
19.619	349	19.919	216	19.919	188	19.919	175
19.6273	396	19.9273	235	19.9273	187	19.9273	174
19.6357	347	19.9357	243	19.9357	176	19.9357	165
19.6441	339	19.9441	213	19.9441	198	19.9441	192
19.6524	312	19.9524	255	19.9524	217	19.9524	170
19.6608	361	19.9608	257	19.9608	224	19.9608	197
19.6691	334	19.9691	236	19.9691	202	19.9691	192
19.6775	363	19.9775	223	19.9775	183	19.9775	190
19.6858	284	19.9858	234	19.9858	217	19.9858	177
19.6942	336	19.9942	252	19.9942	186	19.9942	184
19.7025	318	20.0025	224	20.0025	209	20.0025	219
19.7109	285	20.0109	217	20.0109	195	20.0109	179
19.7192	310	20.0192	217	20.0192	208	20.0192	173
19.7276	300	20.0276	241	20.0276	205	20.0276	202
19.736	265	20.036	242	20.036	204	20.036	193
19.7443	273	20.0443	252	20.0443	222	20.0443	200
19.7527	282	20.0527	257	20.0527	196	20.0527	194
19.761	264	20.061	240	20.061	213	20.061	204
19.7694	274	20.0694	233	20.0694	214	20.0694	176
19.7777	258	20.0777	248	20.0777	199	20.0777	174
19.7861	252	20.0861	225	20.0861	206	20.0861	213
19.7945	272	20.0944	240	20.0944	196	20.0944	205
19.8028	263	20.1028	258	20.1028	190	20.1028	206
19.8112	270	20.1112	231	20.1112	224	20.1112	197
19.8195	267	20.1195	231	20.1195	205	20.1195	218
19.8279	233	20.1279	236	20.1279	193	20.1279	221
19.8362	247	20.1362	246	20.1362	195	20.1362	208
19.8446	244	20.1446	226	20.1446	224	20.1446	209
19.8529	232	20.1529	235	20.1529	203	20.1529	204
19.8613	254	20.1613	217	20.1613	235	20.1613	198
19.8697	237	20.1697	238	20.1697	234	20.1697	192
19.878	245	20.178	228	20.178	240	20.178	204
19.8864	236	20.1864	248	20.1864	231	20.1864	214
19.8947	244	20.1947	232	20.1947	258	20.1947	202
19.9031	232	20.2031	238	20.2031	235	20.2031	234
19.9114	215	20.2114	257	20.2114	225	20.2114	216
19.9198	214	20.2198	242	20.2198	217	20.2198	209
19.9281	236	20.2281	246	20.2281	225	20.2281	242
19.9365	199	20.2365	224	20.2365	245	20.2365	219
19.9448	195	20.2448	241	20.2448	212	20.2448	187
19.9532	241	20.2532	209	20.2532	235	20.2532	228
19.9616	214	20.2616	226	20.2616	223	20.2616	214
19.9699	221	20.2699	251	20.2699	216	20.2699	215
19.9783	219	20.2783	218	20.2783	250	20.2783	228
19.9866	223	20.2866	227	20.2866	234	20.2866	238
19.995	212	20.295	205	20.295	231	20.295	232
20.0033	206	20.3033	232	20.3033	222	20.3033	241
20.0117	194	20.3117	263	20.3117	245	20.3117	205
20.0201	226	20.32	235	20.32	238	20.32	202
20.0284	190	20.3284	227	20.3284	228	20.3284	193
20.0368	227	20.3368	236	20.3368	234	20.3368	222
20.0451	190	20.3451	232	20.3451	214	20.3451	207
20.0535	208	20.3535	264	20.3535	232	20.3535	224
20.0618	207	20.3618	231	20.3618	227	20.3618	213
20.0702	215	20.3702	218	20.3702	208	20.3702	214
20.0785	185	20.3785	218	20.3785	232	20.3785	237
20.0869	203	20.3869	221	20.3869	232	20.3869	204
20.0953	208	20.3953	219	20.3953	242	20.3953	240
20.1036	178	20.4036	221	20.4036	205	20.4036	198
20.112	223	20.412	248	20.412	227	20.412	219
20.1203	167	20.4203	257	20.4203	246	20.4203	235
20.1287	203	20.4287	225	20.4287	240	20.4287	243
20.137	206	20.437	222	20.437	267	20.437	237
20.1454	185	20.4454	241	20.4454	247	20.4454	218
20.1537	217	20.4537	212	20.4537	250	20.4537	227
20.1621	234	20.4621	214	20.4621	216	20.4621	229
20.1704	193	20.4704	237	20.4704	228	20.4704	225
20.1788	183	20.4788	219	20.4788	255	20.4788	241
20.1872	206	20.4872	233	20.4872	224	20.4872	214
20.1955	205	20.4955	269	20.4955	252	20.4955	205
20.2039	208	20.5039	226	20.5039	228	20.5039	235
20.2122	185	20.5122	256	20.5122	250	20.5122	222
20.2206	207	20.5206	250	20.5206	265	20.5206	243
20.2289	210	20.5289	225	20.5289	240	20.5289	225
20.2373	195	20.5373	235	20.5373	240	20.5373	215
20.2457	193	20.5456	247	20.5456	251	20.5456	245
20.254	148	20.554	246	20.554	232	20.554	219
20.2624	186	20.5624	214	20.5624	256	20.5624	226
20.2707	200	20.5707	238	20.5707	245	20.5707	225
20.2791	187	20.5791	245	20.5791	246	20.5791	203
20.2874	186	20.5874	248	20.5874	254	20.5874	210
20.2958	212	20.5958	242	20.5958	231	20.5958	215
20.3041	205	20.6041	231	20.6041	271	20.6041	217
20.3125	183	20.6125	255	20.6125	222	20.6125	228
20.3209	189	20.6209	199	20.6209	222	20.6209	222
20.3292	161	20.6292	234	20.6292	245	20.6292	203
20.3376	210	20.6376	227	20.6376	221	20.6376	235
20.3459	194	20.6459	260	20.6459	241	20.6459	214
20.3543	184	20.6543	229	20.6543	225	20.6543	217
20.3626	179	20.6626	236	20.6626	247	20.6626	226
20.371	186	20.671	222	20.671	276	20.671	215
20.3793	189	20.6793	257	20.6793	257	20.6793	214
20.3877	194	20.6877	233	20.6877	251	20.6877	237
20.3961	181	20.6961	255	20.6961	250	20.6961	195
20.4044	189	20.7044	246	20.7044	244	20.7044	221
20.4128	180	20.7128	273	20.7128	282	20.7128	225
20.4211	170	20.7211	246	20.7211	256	20.7211	250
20.4295	194	20.7295	270	20.7295	251	20.7295	223
20.4378	219	20.7378	295	20.7378	240	20.7378	233
20.4462	196	20.7462	261	20.7462	255	20.7462	252
20.4545	194	20.7545	296	20.7545	252	20.7545	231
20.4629	200	20.7629	258	20.7629	271	20.7629	238
20.4713	154	20.7712	281	20.7712	283	20.7712	247
20.4796	198	20.7796	271	20.7796	284	20.7796	254
20.488	223	20.788	266	20.788	301	20.788	281
20.4963	224	20.7963	251	20.7963	291	20.7963	252
20.5047	181	20.8047	265	20.8047	288	20.8047	243
20.513	198	20.813	258	20.813	280	20.813	245
20.5214	190	20.8214	258	20.8214	295	20.8214	261
20.5297	176	20.8298	260	20.8298	292	20.8298	285
20.5381	185	20.8381	284	20.8381	266	20.8381	275
20.5465	195	20.8465	281	20.8465	261	20.8465	280
20.5548	186	20.8548	267	20.8548	319	20.8548	296
20.5632	160	20.8632	294	20.8632	265	20.8632	310
20.5715	195	20.8715	269	20.8715	289	20.8715	292
20.5799	193	20.8799	294	20.8799	283	20.8799	262
20.5882	180	20.8882	276	20.8882	294	20.8882	281
20.5966	212	20.8966	254	20.8966	294	20.8966	271
20.6049	197	20.9049	284	20.9049	269	20.9049	304
20.6133	200	20.9133	267	20.9133	317	20.9133	302
20.6217	158	20.9217	273	20.9217	331	20.9217	283
20.63	198	20.93	274	20.93	305	20.93	306
20.6384	215	20.9384	283	20.9384	322	20.9384	282
20.6467	186	20.9467	279	20.9467	299	20.9467	305
20.6551	200	20.9551	285	20.9551	272	20.9551	269
20.6634	192	20.9634	266	20.9634	324	20.9634	319
20.6718	185	20.9718	324	20.9718	327	20.9718	296
20.6802	180	20.9801	306	20.9801	334	20.9801	337
20.6885	225	20.9885	271	20.9885	337	20.9885	303
20.6969	189	20.9969	253	20.9969	359	20.9969	347
20.7052	180	21.0052	271	21.0052	369	21.0052	340
20.7136	183	21.0136	309	21.0136	371	21.0136	294
20.7219	202	21.0219	257	21.0219	362	21.0219	352
20.7303	183	21.0303	302	21.0303	352	21.0303	325
20.7386	155	21.0386	289	21.0386	331	21.0386	332
20.747	190	21.047	270	21.047	325	21.047	324
20.7553	154	21.0554	269	21.0554	353	21.0554	344
20.7637	227	21.0637	288	21.0637	340	21.0637	325
20.7721	184	21.0721	272	21.0721	363	21.0721	350
20.7804	216	21.0804	272	21.0804	361	21.0804	348
20.7888	180	21.0888	270	21.0888	318	21.0888	369
20.7971	216	21.0971	280	21.0971	375	21.0971	370
20.8055	183	21.1055	295	21.1055	351	21.1055	375
20.8138	214	21.1138	282	21.1138	317	21.1138	346
20.8222	202	21.1222	298	21.1222	351	21.1222	386
20.8305	188	21.1305	314	21.1305	387	21.1305	394
20.8389	214	21.1389	292	21.1389	368	21.1389	424
20.8473	180	21.1473	255	21.1473	361	21.1473	401
20.8556	193	21.1556	271	21.1556	329	21.1556	416
20.864	209	21.164	295	21.164	358	21.164	387
20.8723	189	21.1723	286	21.1723	347	21.1723	387
20.8807	181	21.1807	261	21.1807	358	21.1807	425
20.889	189	21.189	261	21.189	367	21.189	394
20.8974	214	21.1974	266	21.1974	334	21.1974	371
20.9058	194	21.2057	290	21.2057	350	21.2057	373
20.9141	197	21.2141	286	21.2141	348	21.2141	382
20.9225	178	21.2225	291	21.2225	370	21.2225	409
20.9308	187	21.2308	304	21.2308	331	21.2308	445
20.9392	199	21.2392	303	21.2392	353	21.2392	413
20.9475	197	21.2475	284	21.2475	303	21.2475	414
20.9559	212	21.2559	277	21.2559	308	21.2559	428
20.9642	202	21.2642	312	21.2642	353	21.2642	442
20.9726	169	21.2726	284	21.2726	328	21.2726	413
20.9809	185	21.281	276	21.281	365	21.281	444
20.9893	171	21.2893	296	21.2893	340	21.2893	446
20.9977	224	21.2977	255	21.2977	348	21.2977	415
21.006	186	21.306	295	21.306	365	21.306	391
21.0144	204	21.3144	256	21.3144	376	21.3144	439
21.0227	179	21.3227	260	21.3227	350	21.3227	438
21.0311	186	21.3311	257	21.3311	330	21.3311	380
21.0394	206	21.3394	257	21.3394	371	21.3394	378
21.0478	196	21.3478	262	21.3478	305	21.3478	357
21.0561	226	21.3561	266	21.3561	338	21.3561	363
21.0645	231	21.3645	276	21.3645	302	21.3645	360
21.0729	226	21.3729	240	21.3729	315	21.3729	375
21.0812	206	21.3812	251	21.3812	313	21.3812	414
21.0896	200	21.3896	247	21.3896	271	21.3896	348
21.0979	210	21.3979	240	21.3979	292	21.3979	312
21.1063	218	21.4063	234	21.4063	315	21.4063	365
21.1146	195	21.4146	266	21.4146	330	21.4146	346
21.123	224	21.423	237	21.423	305	21.423	353
21.1314	212	21.4313	238	21.4313	315	21.4313	344
21.1397	214	21.4397	238	21.4397	276	21.4397	317
21.1481	231	21.4481	258	21.4481	305	21.4481	358
21.1564	185	21.4564	223	21.4564	286	21.4564	277
21.1648	190	21.4648	236	21.4648	289	21.4648	313
21.1731	228	21.4731	240	21.4731	305	21.4731	311
21.1815	183	21.4815	253	21.4815	267	21.4815	308
21.1898	232	21.4898	279	21.4898	294	21.4898	315
21.1982	209	21.4982	227	21.4982	252	21.4982	308
21.2066	189	21.5066	221	21.5066	257	21.5066	306
21.2149	188	21.5149	215	21.5149	276	21.5149	293
21.2233	206	21.5233	258	21.5233	255	21.5233	298
21.2316	231	21.5316	237	21.5316	262	21.5316	263
21.24	229	21.54	224	21.54	255	21.54	310
21.2483	199	21.5483	229	21.5483	254	21.5483	267
21.2567	206	21.5567	218	21.5567	288	21.5567	290
21.265	214	21.565	232	21.565	282	21.565	248
21.2734	209	21.5734	241	21.5734	242	21.5734	250
21.2817	222	21.5817	228	21.5817	255	21.5817	226
21.2901	186	21.5901	202	21.5901	212	21.5901	225
21.2985	206	21.5985	218	21.5985	243	21.5985	303
21.3068	215	21.6068	237	21.6068	251	21.6068	209
21.3152	219	21.6152	226	21.6152	261	21.6152	225
21.3235	202	21.6235	237	21.6235	233	21.6235	228
21.3319	193	21.6319	222	21.6319	227	21.6319	206
21.3402	194	21.6402	214	21.6402	217	21.6402	226
21.3486	192	21.6486	226	21.6486	212	21.6486	223
21.357	225	21.6569	233	21.6569	216	21.6569	235
21.3653	205	21.6653	222	21.6653	241	21.6653	241
21.3737	206	21.6737	225	21.6737	245	21.6737	198
21.382	208	21.682	244	21.682	235	21.682	238
[truncated: 6,979 more rows]

## Sheet: Fig 1b
Figure 1b	FT-IR
Sample	G-5	Sample	G-10	Sample	G-20	Sample	G-30
Wavenumber/cm-1	Transmittance	Wavenumber/cm-1	Transmittance	Wavenumber/cm-1	Transmittance	Wavenumber/cm-1	Transmittance
1201.58	0.94294	1201.58	0.89585	1201.58	0.86021	1201.58	0.87414
1199.66	0.94552	1199.66	0.89914	1199.66	0.86345	1199.66	0.87835
1197.73	0.94692	1197.73	0.89998	1197.73	0.86453	1197.73	0.88068
1195.8	0.94699	1195.8	0.89966	1195.8	0.86317	1195.8	0.87967
1193.87	0.94604	1193.87	0.89913	1193.87	0.8593	1193.87	0.87539
1191.94	0.94458	1191.94	0.89798	1191.94	0.85317	1191.94	0.86936
1190.01	0.94293	1190.01	0.89497	1190.01	0.84527	1190.01	0.86286
1188.08	0.94089	1188.08	0.88959	1188.08	0.83603	1188.08	0.85579
1186.16	0.93794	1186.16	0.8827	1186.16	0.82573	1186.16	0.84741
1184.23	0.93354	1184.23	0.87556	1184.23	0.81431	1184.23	0.83738
1182.3	0.92735	1182.3	0.86821	1182.3	0.80136	1182.3	0.82605
1180.37	0.91955	1180.37	0.8594	1180.37	0.7866	1180.37	0.81395
1178.44	0.91057	1178.44	0.84785	1178.44	0.77011	1178.44	0.80099
1176.51	0.90039	1176.51	0.83322	1176.51	0.75193	1176.51	0.78636
1174.58	0.88822	1174.58	0.81617	1174.58	0.73194	1174.58	0.76952
1172.65	0.87325	1172.65	0.79765	1172.65	0.7104	1172.65	0.75111
1170.73	0.85509	1170.73	0.77777	1170.73	0.68763	1170.73	0.73205
1168.8	0.8339	1168.8	0.75574	1168.8	0.66374	1168.8	0.71249
1166.87	0.81017	1166.87	0.73095	1166.87	0.63878	1166.87	0.69198
1164.94	0.78424	1164.94	0.70371	1164.94	0.61285	1164.94	0.67013
1163.01	0.75606	1163.01	0.6751	1163.01	0.58626	1163.01	0.64725
1161.08	0.72564	1161.08	0.64625	1161.08	0.55962	1161.08	0.62429
1159.15	0.69337	1159.15	0.6178	1159.15	0.53363	1159.15	0.60209
1157.22	0.66001	1157.22	0.58986	1157.22	0.50875	1157.22	0.5809
1155.3	0.6264	1155.3	0.56241	1155.3	0.48517	1155.3	0.56048
1153.37	0.59341	1153.37	0.53582	1153.37	0.46299	1153.37	0.5408
1151.44	0.56212	1151.44	0.51093	1151.44	0.44255	1151.44	0.52228
1149.51	0.53369	1149.51	0.48846	1149.51	0.42413	1149.51	0.50536
1147.58	0.50889	1147.58	0.46849	1147.58	0.40756	1147.58	0.49
1145.65	0.48796	1145.65	0.45072	1145.65	0.39264	1145.65	0.47585
1143.72	0.47051	1143.72	0.43487	1143.72	0.37935	1143.72	0.46274
1141.8	0.45583	1141.8	0.421	1141.8	0.36785	1141.8	0.45092
1139.87	0.44309	1139.87	0.40918	1139.87	0.35811	1139.87	0.44061
1137.94	0.43149	1137.94	0.39914	1137.94	0.34977	1137.94	0.43163
1136.01	0.42047	1136.01	0.39042	1136.01	0.34231	1136.01	0.42351
1134.08	0.4098	1134.08	0.3825	1134.08	0.33537	1134.08	0.41588
1132.15	0.39933	1132.15	0.3749	1132.15	0.32866	1132.15	0.40841
1130.22	0.38846	1130.22	0.36688	1130.22	0.32158	1130.22	0.40047
1128.29	0.37629	1128.29	0.35766	1128.29	0.31316	1128.29	0.39125
1126.37	0.36215	1126.37	0.34642	1126.37	0.30244	1126.37	0.37996
1124.44	0.3458	1124.44	0.33231	1124.44	0.28879	1124.44	0.36593
1122.51	0.32733	1122.51	0.31475	1122.51	0.27208	1122.51	0.34895
1120.58	0.30711	1120.58	0.29389	1120.58	0.25281	1120.58	0.32971
1118.65	0.28615	1118.65	0.27128	1118.65	0.23258	1118.65	0.3101
1116.72	0.26639	1116.72	0.24971	1116.72	0.21382	1116.72	0.29273
1114.79	0.25129	1114.79	0.23284	1114.79	0.1994	1114.79	0.2802
1112.86	0.24595	1112.86	0.22439	1112.86	0.19188	1112.86	0.27437
1110.94	0.2566	1110.94	0.22761	1110.94	0.1932	1110.94	0.27644
1109.01	0.28785	1109.01	0.24491	1109.01	0.20471	1109.01	0.28749
1107.08	0.3383	1107.08	0.2763	1107.08	0.22657	1107.08	0.30781
1105.15	0.39902	1105.15	0.31803	1105.15	0.2568	1105.15	0.33573
1103.22	0.45788	1103.22	0.36349	1103.22	0.29138	1103.22	0.36749
1101.29	0.50645	1101.29	0.40654	1101.29	0.32629	1101.29	0.3994
1099.36	0.54224	1099.36	0.44374	1099.36	0.35908	1099.36	0.42949
1097.43	0.56597	1097.43	0.47378	1097.43	0.38874	1097.43	0.4572
1095.51	0.57796	1095.51	0.49606	1095.51	0.41442	1095.51	0.48208
1093.58	0.57707	1093.58	0.50986	1093.58	0.43481	1093.58	0.50299
1091.65	0.56295	1091.65	0.51467	1091.65	0.44856	1091.65	0.51838
1089.72	0.53887	1089.72	0.51063	1089.72	0.45461	1089.72	0.52684
1087.79	0.51163	1087.79	0.49911	1087.79	0.45256	1087.79	0.52759
1085.86	0.48783	1085.86	0.48266	1085.86	0.4429	1085.86	0.5208
1083.93	0.47069	1083.93	0.46453	1083.93	0.42756	1083.93	0.50796
1082.01	0.46046	1082.01	0.44886	1082.01	0.41072	1082.01	0.49278
1080.08	0.45669	1080.08	0.44068	1080.08	0.39899	1080.08	0.48172
1078.15	0.45972	1078.15	0.4444	1078.15	0.39931	1078.15	0.48176
1076.22	0.47001	1076.22	0.46059	1076.22	0.41453	1076.22	0.49584
1074.29	0.48695	1074.29	0.48504	1074.29	0.44119	1074.29	0.52086
1072.36	0.50831	1072.36	0.5117	1072.36	0.47248	1072.36	0.55047
1070.43	0.53095	1070.43	0.53657	1070.43	0.50289	1070.43	0.57942
1068.5	0.55178	1068.5	0.55801	1068.5	0.52946	1068.5	0.60496
1066.58	0.56823	1066.58	0.57473	1066.58	0.55025	1066.58	0.62545
1064.65	0.57872	1064.65	0.58518	1064.65	0.56373	1064.65	0.63951
1062.72	0.5827	1062.72	0.58834	1062.72	0.56907	1062.72	0.64601
1060.79	0.58001	1060.79	0.5842	1060.79	0.56587	1060.79	0.64396
1058.86	0.57011	1058.86	0.57316	1058.86	0.55364	1058.86	0.63272
1056.93	0.55252	1056.93	0.55574	1056.93	0.53271	1056.93	0.61297
1055	0.5281	1055	0.53282	1055	0.50517	1055	0.58699
1053.07	0.49905	1053.07	0.50575	1053.07	0.47393	1053.07	0.55742
1051.15	0.46793	1051.15	0.47602	1051.15	0.44118	1051.15	0.52591
1049.22	0.43671	1049.22	0.4451	1049.22	0.40812	1049.22	0.49344
1047.29	0.40697	1047.29	0.41451	1047.29	0.37593	1047.29	0.4615
1045.36	0.38028	1045.36	0.38568	1045.36	0.34626	1045.36	0.43215
1043.43	0.35831	1043.43	0.35981	1043.43	0.3205	1043.43	0.40706
1041.5	0.34285	1041.5	0.33797	1041.5	0.29928	1041.5	0.38687
1039.57	0.33576	1039.57	0.32157	1039.57	0.28302	1039.57	0.37173
1037.64	0.33882	1037.64	0.31251	1037.64	0.27244	1037.64	0.36204
1035.72	0.35311	1035.72	0.31256	1035.72	0.26859	1035.72	0.35846
1033.79	0.37903	1033.79	0.32332	1033.79	0.27282	1033.79	0.36202
1031.86	0.41604	1031.86	0.34603	1031.86	0.28668	1031.86	0.37414
1029.93	0.46258	1029.93	0.38132	1029.93	0.31172	1029.93	0.39658
1028	0.51618	1028	0.42872	1028	0.34893	1028	0.43062
1026.07	0.57299	1026.07	0.48566	1026.07	0.39759	1026.07	0.47561
1024.14	0.62822	1024.14	0.54743	1024.14	0.45484	1024.14	0.52851
1022.22	0.67718	1022.22	0.60807	1022.22	0.51633	1022.22	0.58474
1020.29	0.71607	1020.29	0.66132	1020.29	0.57687	1020.29	0.63933
1018.36	0.7417	1018.36	0.70148	1018.36	0.6305	1018.36	0.68746
1016.43	0.75074	1016.43	0.72451	1016.43	0.67083	1016.43	0.72422
1014.5	0.73983	1014.5	0.72849	1014.5	0.69197	1014.5	0.74461
1012.57	0.7076	1012.57	0.71288	1012.57	0.68936	1012.57	0.74409
1010.64	0.65783	1010.64	0.67846	1010.64	0.66104	1010.64	0.72029
1008.71	0.60054	1008.71	0.62898	1008.71	0.61031	1008.71	0.67591
1006.79	0.54824	1006.79	0.57268	1006.79	0.54731	1006.79	0.62001
1004.86	0.5102	1004.86	0.52022	1004.86	0.48565	1004.86	0.56471
1002.93	0.49028	1002.93	0.48021	1002.93	0.43576	1002.93	0.51911
1001	0.48872	1001	0.45676	1001	0.40168	1001	0.48668
999.071	0.50376	999.071	0.45026	999.071	0.38323	999.071	0.46739

## Sheet: Fig 1c
Figure 1c	Raman
Sample	G-5	Sample	G-10	Sample	G-20	Sample	G-30
Raman Shift/cm-1	Intensity	Raman Shift/cm-1	Intensity	Raman Shift/cm-1	Intensity	Raman Shift/cm-1	Intensity
1500.64	6696.03	1500.64	8656.44	1500.64	3677.75	1500.64	6252.63
1499.54	6877.18	1499.54	8564.97	1499.54	3668.13	1499.54	6370.84
1498.42	6871.52	1498.42	8509.53	1498.42	3728.26	1498.42	6491.27
1497.31	6802.88	1497.31	8535.09	1497.31	3763.63	1497.31	6418.19
1496.2	6606.05	1496.2	8675.36	1496.2	3605.55	1496.2	6491.34
1495.09	6577.95	1495.09	8595.19	1495.09	3712.89	1495.09	6407.03
1493.98	6770.21	1493.98	8562.26	1493.98	3811.2	1493.98	6446.43
1492.87	6937.68	1492.87	8574.31	1492.87	3684.66	1492.87	6544.26
1491.75	6866.83	1491.75	8649.29	1491.75	3634.59	1491.75	6489.21
1490.64	6897.14	1490.64	8645.58	1490.64	3705.89	1490.64	6418.45
1489.53	6922.94	1489.53	8745.24	1489.53	3579.44	1489.53	6401.64
1488.41	6769.01	1488.41	8671.88	1488.41	3675.44	1488.41	6530.87
1487.3	6711.71	1487.3	8495.21	1487.3	3766.91	1487.3	6545.49
1486.19	6759.99	1486.19	8619.55	1486.19	3802.21	1486.19	6627.48
1485.08	6877.86	1485.08	8663	1485.08	3835.25	1485.08	6617.39
1483.96	6894.66	1483.96	8753.59	1483.96	3695.41	1483.96	6519.73
1482.85	6828.4	1482.85	8704.98	1482.85	3714.99	1482.85	6651.07
1481.73	6836.23	1481.73	8755.13	1481.73	3840.05	1481.73	6535.49
1480.62	6954.01	1480.62	8829.95	1480.62	3850.62	1480.62	6841.81
1479.51	6995.47	1479.51	8626.54	1479.51	3915.04	1479.51	7109.89
1478.39	7146.82	1478.39	8842.68	1478.39	3880.73	1478.39	7092.99
1477.28	7125.44	1477.28	8881.56	1477.28	3967.55	1477.28	7304.86
1476.16	7267.75	1476.16	8915.94	1476.16	4070.03	1476.16	7606.36
1475.05	7345	1475.05	9040	1475.05	4192.66	1475.05	7762.02
1473.93	7583.62	1473.93	9051.92	1473.93	4360.08	1473.93	8063.34
1472.82	7575.62	1472.82	9149.02	1472.82	4534.17	1472.82	8620.07
1471.7	7637.09	1471.7	9181.09	1471.7	4627.52	1471.7	9026.46
1470.58	7832.97	1470.58	9533.55	1470.58	4698.44	1470.58	9260.2
1469.47	8165.44	1469.47	9726.84	1469.47	4818.62	1469.47	9390.81
1468.35	8233.49	1468.35	9734.16	1468.35	5019.39	1468.35	9702.8
1467.24	8178.36	1467.24	9790.74	1467.24	5152.9	1467.24	9419
1466.12	8338.19	1466.12	9775.66	1466.12	5243.84	1466.12	9484.58
1465	8515.88	1465	9953.1	1465	5139.97	1465	9666.55
1463.89	8384.62	1463.89	9814.89	1463.89	5118.96	1463.89	9434.38
1462.77	8235.51	1462.77	9779.67	1462.77	5133.77	1462.77	9448.46
1461.65	8415.36	1461.65	9836.19	1461.65	4953.9	1461.65	9328.27
1460.53	8237.21	1460.53	9682.41	1460.53	5071.63	1460.53	9284.2
1459.42	8159.77	1459.42	9649.46	1459.42	5095.38	1459.42	9345.26
1458.3	8178.52	1458.3	9634.42	1458.3	5192.92	1458.3	9341.45
1457.18	8186.09	1457.18	9673.04	1457.18	5189.81	1457.18	9313.04
1456.06	8200.36	1456.06	9680.35	1456.06	5195.65	1456.06	9597.63
1454.94	8154.27	1454.94	9683.19	1454.94	5199.24	1454.94	9634.02
1453.83	8354.03	1453.83	9820.12	1453.83	5296.7	1453.83	9641.33
1452.71	8462.12	1452.71	9972.65	1452.71	5295.81	1452.71	9847.52
1451.59	8623.78	1451.59	10078.2	1451.59	5388.75	1451.59	9870.43
1450.47	8785.39	1450.47	9984.92	1450.47	5490.59	1450.47	9839.73
1449.35	8835.28	1449.35	10023.4	1449.35	5302.06	1449.35	9744.27
1448.23	8753.4	1448.23	9956.99	1448.23	5430.68	1448.23	9720.29
1447.11	8754.16	1447.11	9926.29	1447.11	5474.42	1447.11	9671.77
1445.99	8799.56	1445.99	9931.31	1445.99	5540.46	1445.99	9717.01
1444.87	8664.16	1444.87	9902.85	1444.87	5546.22	1444.87	9507.81
1443.75	8475.25	1443.75	9780.68	1443.75	5331.06	1443.75	9258.51
1442.63	8451.51	1442.63	9819.19	1442.63	5231.99	1442.63	9096.31
1441.51	8198.01	1441.51	9645.77	1441.51	5103.96	1441.51	8827.08
1440.39	8060.58	1440.39	9501.4	1440.39	4830.99	1440.39	8725.23
1439.27	7918.73	1439.27	9069.4	1439.27	4631.71	1439.27	8311.21
1438.14	7745.71	1438.14	9112.47	1438.14	4586.33	1438.14	7904.01
1437.02	7334.22	1437.02	9106.47	1437.02	4449.58	1437.02	7846.95
1435.9	7301.78	1435.9	8861.99	1435.9	4350.75	1435.9	7616.05
1434.78	7173.52	1434.78	8766.9	1434.78	4165.06	1434.78	7374.09
1433.66	7123.29	1433.66	8765.42	1433.66	4046.26	1433.66	7103.24
1432.54	7053.03	1432.54	8692.65	1432.54	3918.6	1432.54	6968.38
1431.41	7029.57	1431.41	8597.63	1431.41	3828.84	1431.41	6918.2
1430.29	6649.79	1430.29	8524.92	1430.29	3805.93	1430.29	6839.09
1429.17	6822.35	1429.17	8472.27	1429.17	3722.9	1429.17	6708.79
1428.04	6785.58	1428.04	8575.47	1428.04	3791.28	1428.04	6574.08
1426.92	6822.27	1426.92	8367.02	1426.92	3757.26	1426.92	6655.33
1425.8	6854.5	1425.8	8503.59	1425.8	3756.62	1425.8	6562.96
1424.67	6717.61	1424.67	8551.11	1424.67	3698.14	1424.67	6524.03
1423.55	6649.74	1423.55	8344.99	1423.55	3670.82	1423.55	6471.76
1422.43	6650.84	1422.43	8508.18	1422.43	3703.56	1422.43	6466.22
1421.3	6654.16	1421.3	8506.74	1421.3	3709.61	1421.3	6560.76
1420.18	6822.04	1420.18	8565.35	1420.18	3671.18	1420.18	6512.95
1419.05	6718.62	1419.05	8483.86	1419.05	3663.89	1419.05	6462.94
1417.93	6599.67	1417.93	8395.74	1417.93	3649.94	1417.93	6626.34
1416.8	6651.9	1416.8	8389.88	1416.8	3667.1	1416.8	6518.55
1415.68	6730.77	1415.68	8410.68	1415.68	3584.26	1415.68	6497.45
1414.55	6634.1	1414.55	8467.03	1414.55	3670.3	1414.55	6514.12
1413.43	6677.4	1413.43	8287.89	1413.43	3696.34	1413.43	6686.29
1412.3	6676.28	1412.3	8306.48	1412.3	3624.65	1412.3	6629.64
1411.18	6772.86	1411.18	8436.09	1411.18	3690.65	1411.18	6386.47
1410.05	6645.16	1410.05	8405.8	1410.05	3736.65	1410.05	6582.99
1408.93	6650.7	1408.93	8573.09	1408.93	3713.82	1408.93	6544.14
1407.8	6536.38	1407.8	8300.87	1407.8	3735.39	1407.8	6514.19
1406.67	6581.88	1406.67	8508.06	1406.67	3672.63	1406.67	6617.38
1405.54	6849.23	1405.54	8357.97	1405.54	3714.16	1405.54	6618.48
1404.42	6510.89	1404.42	8323.29	1404.42	3629.24	1404.42	6590.75
1403.29	6445.46	1403.29	8261.99	1403.29	3690.73	1403.29	6576.33
1402.16	6535.3	1402.16	8453.53	1402.16	3761.07	1402.16	6659.48
1401.04	6540.85	1401.04	8390.02	1401.04	3767.08	1401.04	6704.92
1399.91	6610.68	1399.91	8379.74	1399.91	3733.19	1399.91	6570.78
1398.78	6689.36	1398.78	8475.84	1398.78	3807.92	1398.78	6755.85
1397.65	6595.15	1397.65	8337.01	1397.65	3692.04	1397.65	6699.31
1396.53	6789.02	1396.53	8499.57	1396.53	3771.19	1396.53	6638.35
1395.4	6626.15	1395.4	8398.44	1395.4	3666.43	1395.4	6657.17
1394.27	6607.31	1394.27	8226.47	1394.27	3809.78	1394.27	6864.25
1393.14	6599.55	1393.14	8413.32	1393.14	3789.21	1393.14	6854.23
1392.01	6622.79	1392.01	8307.83	1392.01	3757.57	1392.01	6775.58
1390.88	6677.02	1390.88	8494.61	1390.88	3799	1390.88	6840.85
1389.75	6828.62	1389.75	8400.2	1389.75	3789.5	1389.75	6930.45
1388.62	6736.73	1388.62	8445.26	1388.62	3877.38	1388.62	6792.06
1387.49	6713.47	1387.49	8450.47	1387.49	3940.9	1387.49	7118.4
1386.36	6637.11	1386.36	8411.43	1386.36	3856.16	1386.36	7024.28
1385.23	6793.04	1385.23	8509.55	1385.23	3932.93	1385.23	7160.23
1384.1	6743.24	1384.1	8720.43	1384.1	3958.8	1384.1	7214.31
1382.97	6914.58	1382.97	8785.29	1382.97	4132.82	1382.97	7370.09
1381.84	6959.84	1381.84	8805.92	1381.84	4127.7	1381.84	7550.14
1380.71	6885.71	1380.71	8833.17	1380.71	4248.58	1380.71	7681.49
1379.58	7085.67	1379.58	8760.95	1379.58	4212.5	1379.58	7949.83
1378.45	7172.86	1378.45	9011.38	1378.45	4399.62	1378.45	8180.51
1377.31	7273.28	1377.31	9076.14	1377.31	4584.47	1377.31	8508.33
1376.18	7506.21	1376.18	9140.87	1376.18	4652.17	1376.18	8946.48
1375.05	7553.53	1375.05	9269.64	1375.05	4969.43	1375.05	9263.01
1373.92	7894.53	1373.92	9393.94	1373.92	5081.21	1373.92	9566.18
1372.79	8030.09	1372.79	9613.14	1372.79	5318.8	1372.79	9981.86
1371.65	8264.93	1371.65	9807.98	1371.65	5441.52	1371.65	10320.1
1370.52	8448.93	1370.52	10042.5	1370.52	5749.6	1370.52	10603.1
1369.39	8683.63	1369.39	9930.45	1369.39	5669.19	1369.39	11071.4
1368.26	8891.77	1368.26	10145	1368.26	5785.17	1368.26	11034.2
1367.12	8998.36	1367.12	9933.71	1367.12	5815.07	1367.12	10913.2
1365.99	8959.34	1365.99	10048.9	1365.99	5611.17	1365.99	10743.7
1364.86	8997.52	1364.86	9963.43	1364.86	5652.12	1364.86	10591.9
1363.72	8596.91	1363.72	9831.66	1363.72	5366.73	1363.72	10089.6
1362.59	8549.16	1362.59	9673.47	1362.59	5039.55	1362.59	9695.52
1361.45	8051.78	1361.45	9288.31	1361.45	4842.53	1361.45	8884.95
1360.32	7781.56	1360.32	9139.09	1360.32	4601.5	1360.32	8619
1359.18	7656.85	1359.18	9078.05	1359.18	4638.18	1359.18	8304.66
1358.05	7406.61	1358.05	8774.7	1358.05	4377.44	1358.05	7994.82
1356.91	7138.84	1356.91	8790.84	1356.91	4286.39	1356.91	7848.1
1355.78	7150.84	1355.78	8762.92	1355.78	4380.36	1355.78	7756.48
1354.64	7176.06	1354.64	8547.85	1354.64	4304.75	1354.64	7799.2
1353.51	7146.22	1353.51	8603.65	1353.51	4317.23	1353.51	7667.99
1352.37	6999.74	1352.37	8743.07	1352.37	4397.95	1352.37	7776.75
1351.24	7234.04	1351.24	8708.58	1351.24	4254.15	1351.24	7581.77
1350.1	6953.36	1350.1	8674.1	1350.1	4249.03	1350.1	7738.91
1348.96	7004.98	1348.96	8602.23	1348.96	4259.31	1348.96	7704.6
1347.83	6918.01	1347.83	8666.76	1347.83	4306.98	1347.83	7619.71
1346.69	7125.78	1346.69	8900.62	1346.69	4405.22	1346.69	7748.18
1345.55	7003.63	1345.55	8859.53	1345.55	4619.98	1345.55	8195.45
1344.42	7327.83	1344.42	8996.54	1344.42	4707.14	1344.42	8202.86
1343.28	7559.6	1343.28	9267.6	1343.28	4937.15	1343.28	8474.05
1342.14	7696.78	1342.14	9666.03	1342.14	5138.51	1342.14	8773.72
1341	7906.44	1341	9972.04	1341	5418.92	1341	9183.16
1339.87	8058.89	1339.87	10073.6	1339.87	5622.33	1339.87	9577.08
1338.73	8279.4	1338.73	10241.1	1338.73	5933.31	1338.73	9689.68
1337.59	8433.94	1337.59	10309.6	1337.59	6046.52	1337.59	9890.11
1336.45	8504.97	1336.45	10433	1336.45	6054.28	1336.45	10044.3
1335.31	8523.29	1335.31	10279.8	1335.31	5871.02	1335.31	9717.7
1334.17	8438.43	1334.17	9931.18	1334.17	5696.6	1334.17	9615.07
1333.04	8232.88	1333.04	9723.19	1333.04	5517.85	1333.04	9334.7
1331.89	7880.37	1331.89	9515.26	1331.89	5345.75	1331.89	9006.14
1330.76	7541.15	1330.76	9316.18	1330.76	5103.49	1330.76	8684.28
1329.62	7355.6	1329.62	9106.2	1329.62	4931.52	1329.62	8408.59
1328.48	7369.7	1328.48	9229.68	1328.48	4755.21	1328.48	8113.25
1327.34	7243.46	1327.34	9035.13	1327.34	4743.44	1327.34	8162.32
1326.2	7332.13	1326.2	8926.16	1326.2	4716.33	1326.2	8112.7
1325.06	7427.34	1325.06	9027.69	1325.06	4645.38	1325.06	7865.79
1323.92	7338.41	1323.92	8760.94	1323.92	4515.27	1323.92	7781.17
1322.78	7345.93	1322.78	8809.86	1322.78	4387.4	1322.78	7562.89
1321.63	7287.72	1321.63	8771.12	1321.63	4406.38	1321.63	7484.92
1320.49	7358.78	1320.49	8745.54	1320.49	4274.18	1320.49	7457.37
1319.35	7335.63	1319.35	8678.34	1319.35	4190.22	1319.35	7269.92
1318.21	7161.38	1318.21	8545.47	1318.21	4211.41	1318.21	7323.44
1317.07	7004.7	1317.07	8447.68	1317.07	4155.96	1317.07	7411.97
1315.93	7062.62	1315.93	8330.22	1315.93	4061.12	1315.93	7196.17
1314.78	7057.05	1314.78	8457.95	1314.78	4012.27	1314.78	7124.9
1313.64	6935.48	1313.64	8344.9	1313.64	3956.88	1313.64	7217.8
1312.5	6851.16	1312.5	8411.32	1312.5	4150.96	1312.5	7382.88
1311.36	6915.63	1311.36	8506.16	1311.36	4080.24	1311.36	7383.82
1310.21	6886.02	1310.21	8506.91	1310.21	4088.3	1310.21	7408.82
1309.07	6887.04	1309.07	8503.28	1309.07	4212.27	1309.07	7632.83
1307.93	6794.03	1307.93	8687.7	1307.93	4226.86	1307.93	7624.97
1306.78	6875.96	1306.78	8688.42	1306.78	4248.01	1306.78	7754.86
1305.64	6896.66	1305.64	8846.52	1305.64	4398.12	1305.64	7989.63
1304.5	7046.29	1304.5	8755.41	1304.5	4521.95	1304.5	7968.61
1303.35	7060.4	1303.35	8718.96	1303.35	4453.45	1303.35	8196.7
1302.21	7067.94	1302.21	8680.35	1302.21	4502.94	1302.21	8252.12
1301.06	7112.61	1301.06	8687.61	1301.06	4687.86	1301.06	8276.93
1299.92	7332	1299.92	8795.34	1299.92	4715.46	1299.92	8288.63
1298.77	7339.49	1298.77	8815.69	1298.77	4472.27	1298.77	8346.19
1297.63	7504.18	1297.63	8733.41	1297.63	4602.51	1297.63	8242.16
1296.48	7123.07	1296.48	8694.82	1296.48	4590.81	1296.48	8131.61
1295.34	7124.05	1295.34	8582.03	1295.34	4343.4	1295.34	7853.04
1294.19	6989.72	1294.19	8512.93	1294.19	4248.83	1294.19	7570.2
1293.05	6807.44	1293.05	8389.3	1293.05	4117.19	1293.05	7357.28
1291.9	6710.3	1291.9	8195.91	1291.9	4007.42	1291.9	7257.86
1290.75	6593.57	1290.75	8153.08	1290.75	3939.13	1290.75	7003.62
1289.61	6555.37	1289.61	8190.95	1289.61	3757.46	1289.61	6899.94
1288.46	6392.91	1288.46	8257.15	1288.46	3739.37	1288.46	6796.29
1287.31	6540.07	1287.31	8118.41	1287.31	3734.38	1287.31	6773.33
1286.17	6368.95	1286.17	8001.51	1286.17	3707.59	1286.17	6639.23
1285.02	6306.85	1285.02	8043.74	1285.02	3693.89	1285.02	6670.79
1283.87	6325.39	1283.87	8011.87	1283.87	3747.73	1283.87	6639.15
1282.73	6439.78	1282.73	8003.98	1282.73	3749.28	1282.73	6542.17
1281.58	6451.76	1281.58	7928.56	1281.58	3652.8	1281.58	6588.98
1280.43	6367.91	1280.43	7709.43	1280.43	3599.91	1280.43	6492.04
1279.28	6312.39	1279.28	7932.4	1279.28	3647.21	1279.28	6471.34
1278.13	6280.84	1278.13	7848.33	1278.13	3522.5	1278.13	6513.79
1276.98	6279.77	1276.98	7905.77	1276.98	3611.14	1276.98	6369.02
1275.84	6187.3	1275.84	7917.49	1275.84	3621.41	1275.84	6381
1274.69	6316.81	1274.69	7907.44	1274.69	3692.6	1274.69	6469.13
1273.54	6400.59	1273.54	7856.06	1273.54	3624.53	1273.54	6452.8
1272.39	6425.6	1272.39	7863.43	1272.39	3667.42	1272.39	6514.79
1271.24	6400.59	1271.24	7936.04	1271.24	3655.93	1271.24	6420.17
1270.09	6342.97	1270.09	8026.02	1270.09	3722.72	1270.09	6556.07
1268.94	6504.95	1268.94	7861.6	1268.94	3639.47	1268.94	6648.44
1267.79	6421.25	1267.79	8075.47	1267.79	3682.33	1267.79	6671.23
1266.64	6304.97	1266.64	8048.01	1266.64	3740.38	1266.64	6780.94
1265.49	6286.51	1265.49	8133.57	1265.49	3865.78	1265.49	6877.57
1264.34	6437.53	1264.34	8132.19	1264.34	3836.88	1264.34	7011.11
1263.19	6564.6	1263.19	8104.74	1263.19	3999.15	1263.19	7175.01
1262.04	6459.24	1262.04	8233.68	1262.04	3955.03	1262.04	7262.84
1260.88	6510.26	1260.88	8056.39	1260.88	4299.64	1260.88	7574.31
1259.73	6678.5	1259.73	8513.14	1259.73	4303.25	1259.73	7727.18
1258.58	6740.32	1258.58	8496.5	1258.58	4415.4	1258.58	8094.9
1257.43	6704.45	1257.43	8677.37	1257.43	4555.73	1257.43	8282.35
1256.28	6902.96	1256.28	8749.68	1256.28	4682.99	1256.28	8656.37
1255.13	6988.57	1255.13	8874.04	1255.13	4862.28	1255.13	8926.11
1253.97	7082.84	1253.97	8963.64	1253.97	5017.64	1253.97	9069.94
1252.82	7222.62	1252.82	9025.02	1252.82	5162.11	1252.82	9057.55
1251.67	7212.72	1251.67	8791.45	1251.67	5247.98	1251.67	9092.88
1250.52	7404.46	1250.52	8920.05	1250.52	5069.29	1250.52	8974.25
1249.36	7409.71	1249.36	8853.5	1249.36	5077.1	1249.36	8942.38
1248.21	7211.21	1248.21	8802.14	1248.21	4952.7	1248.21	8852
1247.05	7270.67	1247.05	8629.45	1247.05	4771.98	1247.05	8672.79
1245.9	7109.09	1245.9	8710.32	1245.9	4682.34	1245.9	8357.14
1244.75	7194.54	1244.75	8570.19	1244.75	4584.05	1244.75	8145.58
1243.59	7301.62	1243.59	8527.58	1243.59	4364.51	1243.59	7927.6
1242.44	7144.45	1242.44	8344.22	1242.44	4357.27	1242.44	7895.93
1241.28	7245.01	1241.28	8366.62	1241.28	4285.08	1241.28	7608.77
1240.13	7252.44	1240.13	8196.33	1240.13	4028.89	1240.13	7600.99
1238.97	7201.42	1238.97	8173.3	1238.97	4015.22	1238.97	7450.34
1237.82	7284.6	1237.82	8165.42	1237.82	4012.37	1237.82	7247.81
1236.66	7359.09	1236.66	8155.37	1236.66	3957.6	1236.66	7270.38
1235.51	7310.25	1235.51	8050.14	1235.51	3926.64	1235.51	7013.86
1234.35	7062.42	1234.35	8219.66	1234.35	3956.25	1234.35	7142.45
1233.2	7076.36	1233.2	8092.83	1233.2	3827.98	1233.2	7232.07
1232.04	6891.36	1232.04	8115.24	1232.04	3957.07	1232.04	6973.52
1230.88	6833.97	1230.88	8051.16	1230.88	3867.76	1230.88	7145.3
1229.73	6642.59	1229.73	8049.79	1229.73	3784.96	1229.73	6994.93
1228.57	6691.17	1228.57	7957.65	1228.57	3905.34	1228.57	7056.42
1227.41	6607.92	1227.41	7999.52	1227.41	3928.45	1227.41	7204.32
1226.26	6593.84	1226.26	7980.88	1226.26	3945.07	1226.26	7157.73
1225.1	6575.43	1225.1	8143.69	1225.1	3983.28	1225.1	7160.83
1223.94	6857.25	1223.94	8021.36	1223.94	3976.12	1223.94	7185.53
1222.78	6929.5	1222.78	8158.2	1222.78	4087.74	1222.78	7173.51
1221.62	7275.93	1221.62	8230.22	1221.62	4164.77	1221.62	7405.47
1220.47	7425.8	1220.47	8388.56	1220.47	4211.55	1220.47	7557.47
1219.31	7690	1219.31	8736.78	1219.31	4446.09	1219.31	7707.27
1218.15	7861.33	1218.15	8795.71	1218.15	4499.28	1218.15	8090.07
1216.99	8127.53	1216.99	8861.1	1216.99	4824.31	1216.99	8334.66
1215.83	8195.18	1215.83	8991.19	1215.83	4933.5	1215.83	8434.63
1214.67	7889.67	1214.67	9172.99	1214.67	5128.94	1214.67	8704.96
1213.52	7724.44	1213.52	9009.69	1213.52	5319.99	1213.52	8828.55
1212.36	7100.02	1212.36	9034.03	1212.36	5239.31	1212.36	8896.04
1211.2	6997.49	1211.2	8832.02	1211.2	5150.03	1211.2	8870.82
1210.04	6660.07	1210.04	8696.88	1210.04	4957.33	1210.04	8640.84
1208.88	6501.62	1208.88	8458.35	1208.88	4797.02	1208.88	8436.8
1207.71	6563	1207.71	8433.21	1207.71	4656.15	1207.71	8282.39
1206.55	6426.16	1206.55	8087.1	1206.55	4420.54	1206.55	7921.22
1205.39	6257.07	1205.39	7965.1	1205.39	4221.63	1205.39	7726.02
1204.23	6225.85	1204.23	7763.47	1204.23	4098.17	1204.23	7485.67
1203.07	6031.01	1203.07	7772.92	1203.07	4022.11	1203.07	7398.27
1201.91	6148.39	1201.91	7786.67	1201.91	3784.62	1201.91	7250.62
1200.75	5992.37	1200.75	7897.27	1200.75	3794.74	1200.75	6993.25
1199.59	6114.02	1199.59	7801.23	1199.59	3746.74	1199.59	7011.43
1198.43	6199.04	1198.43	7655.74	1198.43	3834.33	1198.43	6922.01
1197.26	6036.64	1197.26	7626.47	1197.26	3723.96	1197.26	6920.84
1196.1	5999.05	1196.1	7635.93	1196.1	3699.66	1196.1	6790.6
1194.94	6064.69	1194.94	7576.57	1194.94	3610.86	1194.94	6808.8
1193.78	6059.36	1193.78	7581.73	1193.78	3642.5	1193.78	6659.28
1192.61	6011.03	1192.61	7584.74	1192.61	3598.88	1192.61	6647.39
1191.45	6027.21	1191.45	7594.19	1191.45	3718.64	1191.45	6506.55
1190.29	6159.43	1190.29	7515.53	1190.29	3741.65	1190.29	6638.69
1189.12	6044.49	1189.12	7645.33	1189.12	3609.94	1189.12	6682.68
1187.96	6019.83	1187.96	7654.77	1187.96	3727.48	1187.96	6595.61
1186.8	6175.62	1186.8	7640.58	1186.8	3634.48	1186.8	6798.55
1185.63	6114.43	1185.63	7534.04	1185.63	3715.48	1185.63	6739.4
1184.47	6057.56	1184.47	7556.38	1184.47	3759.94	1184.47	6826.3
1183.3	6213.26	1183.3	7578.71	1183.3	3883.82	1183.3	6891.69
1182.14	6317.38	1182.14	7781.35	1182.14	3857.4	1182.14	7015.02
1180.97	6309.87	1180.97	7754.27	1180.97	3848.16	1180.97	7185.52
1179.81	6233.69	1179.81	7722.91	1179.81	3916.17	1179.81	7225.07
1178.64	6352.77	1178.64	7762.36	1178.64	4046.38	1178.64	7354.71
1177.48	6390.31	1177.48	7883.31	1177.48	4107.9	1177.48	7540.09
1176.31	6423.53	1176.31	7907.7	1176.31	4274.49	1176.31	7648.19
1175.15	6452.46	1175.15	7964.25	1175.15	4160.11	1175.15	7762.68
1173.98	6631.46	1173.98	8102.26	1173.98	4288.04	1173.98	7939.31
1172.81	6786.82	1172.81	8092.31	1172.81	4473.81	1172.81	8186.63
1171.65	6871.39	1171.65	8189.52	1171.65	4445.19	1171.65	8453.14
1170.48	7026.66	1170.48	8329.56	1170.48	4680.15	1170.48	8591
1169.31	7214.01	1169.31	8435.27	1169.31	4786.48	1169.31	8913.06
1168.15	7474.13	1168.15	8633.06	1168.15	4957.05	1168.15	9410.67
1166.98	7575.66	1166.98	8732.25	1166.98	5170.38	1166.98	9687.51
1165.81	7914.87	1165.81	9105.52	1165.81	5325.83	1165.81	10165.5
1164.64	8170.45	1164.64	9095.41	1164.64	5466.24	1164.64	10690.5
1163.48	8479.47	1163.48	9382.86	1163.48	5818.53	1163.48	10956.3
1162.31	8786.24	1162.31	9691.61	1162.31	6046.56	1162.31	11534.5
1161.14	9045.82	1161.14	9921.08	1161.14	6353.69	1161.14	11894.2
1159.97	9482.91	1159.97	10034.9	1159.97	6626.48	1159.97	12735.2
1158.8	9782.93	1158.8	10587.3	1158.8	6894.9	1158.8	13334.1
1157.63	10005.9	1157.63	10709.6	1157.63	7173.93	1157.63	13969.3
1156.47	10538.8	1156.47	11092.7	1156.47	7527.7	1156.47	14858.7
1155.3	10770.1	1155.3	11368.7	1155.3	7941.23	1155.3	15431.3
1154.13	11245	1154.13	11837.1	1154.13	8410.2	1154.13	16457
1152.96	11429	1152.96	12134.4	1152.96	8712.28	1152.96	17097.5
1151.79	11439.9	1151.79	12305.4	1151.79	9232.25	1151.79	17966.6
1150.62	11356.7	1150.62	12450.7	1150.62	9433.67	1150.62	18850.2
1149.45	11391.1	1149.45	12564	1149.45	9575.2	1149.45	19453.8
1148.28	11092.3	1148.28	12751.9	1148.28	10047.8	1148.28	20270.7
1147.11	11212.1	1147.11	13053	1147.11	10129.3	1147.11	20922.9
1145.94	10719.1	1145.94	12903.5	1145.94	10437.2	1145.94	21372
1144.77	10446.1	1144.77	13221.5	1144.77	10523	1144.77	21838
1143.59	10444.3	1143.59	13072	1143.59	10685.5	1143.59	21979.4
1142.42	10286.8	1142.42	12803	1142.42	10726.4	1142.42	22020.5
1141.25	9999.08	1141.25	12608.7	1141.25	10536.8	1141.25	21487.6
1140.08	9707.22	1140.08	12382.6	1140.08	10304.6	1140.08	21373
1138.91	9310.95	1138.91	11990.1	1138.91	9995.67	1138.91	20580.1
1137.73	9100.35	1137.73	11930.5	1137.73	9605.81	1137.73	19828
1136.56	8923.95	1136.56	11606.5	1136.56	9233.14	1136.56	18854.4
1135.39	8636.74	1135.39	11357.2	1135.39	9067.4	1135.39	17960
1134.22	8360.29	1134.22	10901.2	1134.22	8618.21	1134.22	16974.2
1133.04	8333.28	1133.04	10760.8	1133.04	8173.44	1133.04	16074.1
1131.87	8082.55	1131.87	10401	1131.87	7782.09	1131.87	15240.3
1130.7	7963.99	1130.7	10384.3	1130.7	7339.74	1130.7	14330.1
1129.52	7758.13	1129.52	10048.1	1129.52	7050.91	1129.52	13579.9
1128.35	7571.52	1128.35	9942.01	1128.35	6755.79	1128.35	12885.4
1127.18	7416.9	1127.18	9525.07	1127.18	6486.33	1127.18	12276.3
1126	7287.89	1126	9157.24	1126	6204.18	1126	11878.2
1124.83	7201.5	1124.83	9266.37	1124.83	5873.17	1124.83	11420.6
1123.65	7044.9	1123.65	8896.58	1123.65	5874.3	1123.65	10950.5
1122.48	7126.69	1122.48	8880.17	1122.48	5754.13	1122.48	10746.4
1121.3	7019.09	1121.3	8953.12	1121.3	5542.51	1121.3	10604.2
1120.13	7107.24	1120.13	8709.09	1120.13	5584.11	1120.13	10517.3
1118.95	7050.73	1118.95	8769.28	1118.95	5408.75	1118.95	10296.4
1117.78	7072.92	1117.78	8657.2	1117.78	5399.32	1117.78	10458.4
1116.6	7188.65	1116.6	8691.87	1116.6	5294.22	1116.6	10360.9
1115.43	7017.36	1115.43	8662.75	1115.43	5286.94	1115.43	10055.2
1114.25	6950.28	1114.25	8406.22	1114.25	5075.61	1114.25	10074.7
1113.07	6847.08	1113.07	8317.66	1113.07	5087.5	1113.07	9888.11
1111.9	6894.79	1111.9	8396.98	1111.9	4982.52	1111.9	9765.31
1110.72	6577.08	1110.72	8263.83	1110.72	4917.94	1110.72	9574.58
1109.54	6565.33	1109.54	8185.96	1109.54	4772.66	1109.54	9441.25
1108.37	6604.56	1108.37	8178.19	1108.37	4765.48	1108.37	9348.32
1107.19	6448.44	1107.19	7975.08	1107.19	4639.39	1107.19	9047.34
1106.01	6396.39	1106.01	7882.44	1106.01	4625.86	1106.01	8963.01
1104.83	6267.94	1104.83	7912.93	1104.83	4489.23	1104.83	8683.42
1103.65	6305.07	1103.65	7852.16	1103.65	4373.86	1103.65	8650.11
1102.48	6108.78	1102.48	7685.31	1102.48	4432.53	1102.48	8419.47
1101.3	6309.28	1101.3	7834.63	1101.3	4279.03	1101.3	8345.9
1100.12	6248.81	1100.12	7911.77	1100.12	4193.45	1100.12	8200.24
1098.94	6158.68	1098.94	7747.12	1098.94	4211.82	1098.94	8179.76
1097.76	6136.42	1097.76	7849.7	1097.76	4202.62	1097.76	8225.01
1096.58	6129.01	1096.58	7500.67	1096.58	4155.26	1096.58	7914.08
1095.4	6140.68	1095.4	7560.86	1095.4	4074.01	1095.4	7908.49
1094.22	6226.53	1094.22	7633.75	1094.22	4143.25	1094.22	7716.4
1093.04	6299.63	1093.04	7768.06	1093.04	4225.18	1093.04	7869.77
1091.86	6313.38	1091.86	7698.94	1091.86	4097.34	1091.86	7730.72
1090.68	6424.57	1090.68	7786.59	1090.68	4073.34	1090.68	7676.44
1089.5	6391.71	1089.5	7819.14	1089.5	4002.76	1089.5	7855.15
1088.32	6443.55	1088.32	7758.52	1088.32	4226.53	1088.32	7790.28
1087.14	6683.81	1087.14	7892.69	1087.14	4202.52	1087.14	7987.96
1085.96	6614.93	1085.96	7929.45	1085.96	4333.04	1085.96	8092.44
1084.78	6791.58	1084.78	8012.75	1084.78	4442.36	1084.78	8006.4
1083.6	6947	1083.6	8043.12	1083.6	4382.35	1083.6	8125.65
1082.42	7036.79	1082.42	8096.75	1082.42	4453.53	1082.42	8172.92
1081.23	7031.36	1081.23	8146.14	1081.23	4380.85	1081.23	8055.18
1080.05	6966.71	1080.05	8036.88	1080.05	4185.52	1080.05	7931.14
1078.87	7265.79	1078.87	8012.25	1078.87	4330.72	1078.87	8094.72
1077.69	7528.83	1077.69	8023.57	1077.69	4175.64	1077.69	7894.6
1076.5	7662.84	1076.5	8020.08	1076.5	4318.67	1076.5	7910.16
1075.32	7894.02	1075.32	8012.37	1075.32	4241.84	1075.32	7682.66
1074.14	7772.22	1074.14	8057.49	1074.14	4219.99	1074.14	7679.24
1072.96	7713.84	1072.96	7802.58	1072.96	4134.75	1072.96	7650.46
1071.77	7647.04	1071.77	7900.53	1071.77	4153.06	1071.77	7452.69
1070.59	7366.94	1070.59	7831.6	1070.59	4036.19	1070.59	7428.19
1069.4	7260.09	1069.4	7802.81	1069.4	4027.05	1069.4	7276.99
1068.22	7117.39	1068.22	7560.78	1068.22	4062.25	1068.22	7370.75
1067.04	6784.75	1067.04	7485.6	1067.04	3839.91	1067.04	7040.18
1065.85	6606.3	1065.85	7442.11	1065.85	3813.92	1065.85	7036.87
1064.67	6503.87	1064.67	7417.62	1064.67	3811.16	1064.67	7031.44
1063.48	6236.91	1063.48	7380.49	1063.48	3749.32	1063.48	6947.95
1062.3	6316.01	1062.3	7459.39	1062.3	3702.27	1062.3	6868.71
1061.11	6141.98	1061.11	7409.6	1061.11	3826.08	1061.11	6753.64
1059.93	6088.21	1059.93	7364.05	1059.93	3724.2	1059.93	6701.88
1058.74	6053.43	1058.74	7143.51	1058.74	3772.06	1058.74	6820.91
1057.55	6022.88	1057.55	7323.59	1057.55	3623.85	1057.55	6762.83
1056.37	6053.47	1056.37	7204.3	1056.37	3730.72	1056.37	6848.09
1055.18	5968.14	1055.18	7325.3	1055.18	3706.9	1055.18	6943.86
1053.99	6089.32	1053.99	7332.47	1053.99	3687.31	1053.99	6717.22
1052.81	6105.14	1052.81	7251.17	1052.81	3810.97	1052.81	6772.95
1051.62	6110.41	1051.62	7327.86	1051.62	3837.7	1051.62	6955.04
1050.43	6231.51	1050.43	7406.63	1050.43	3851.79	1050.43	6926.48
1049.25	6217.81	1049.25	7514.86	1049.25	3910.08	1049.25	7049.52
1048.06	6260.96	1048.06	7519.89	1048.06	3877.84	1048.06	7020.95
1046.87	6310.41	1046.87	7577.54	1046.87	3974	1046.87	7181.82
1045.68	6244.09	1045.68	7576.24	1045.68	3950.17	1045.68	7388.94
1044.5	6344.02	1044.5	7507.61	1044.5	4006.31	1044.5	7482.36
1043.31	6216.71	1043.31	7662.01	1043.31	4142.37	1043.31	7390.62
1042.12	6230.37	1042.12	7643.87	1042.12	4175.31	1042.12	7301.01
1040.93	6088.39	1040.93	7550.03	1040.93	4138.85	1040.93	7348.13
1039.74	6089.46	1039.74	7571.87	1039.74	4184.4	1039.74	7248.05
1038.55	6010.63	1038.55	7423.41	1038.55	4004.98	1038.55	7139.59
1037.36	6057.94	1037.36	7346.47	1037.36	3941.24	1037.36	6993.33
1036.17	5892.98	1036.17	7288.47	1036.17	3818.67	1036.17	6826.11
1034.98	5728.07	1034.98	7198.97	1034.98	3790.7	1034.98	6623.22
1033.79	5548.52	1033.79	7183.03	1033.79	3621.98	1033.79	6462.41
1032.6	5688.3	1032.6	7032.66	1032.6	3568.84	1032.6	6356.28
1031.41	5460.51	1031.41	7086.06	1031.41	3467.42	1031.41	6231.28
1030.22	5419.68	1030.22	6942.06	1030.22	3363.94	1030.22	6121.02
1029.03	5370.46	1029.03	7096.23	1029.03	3472.54	1029.03	6019.2
1027.84	5369.54	1027.84	6740.27	1027.84	3390.08	1027.84	5789.37
1026.65	5236.4	1026.65	6711.83	1026.65	3337.03	1026.65	5796.77
1025.46	5264.88	1025.46	6740.06	1025.46	3208.45	1025.46	5615.32
1024.27	5324.83	1024.27	6959.2	1024.27	3212.1	1024.27	5425.53
1023.07	5246.3	1023.07	6639.16	1023.07	3207.35	1023.07	5590.32
1021.88	5323	1021.88	6635.93	1021.88	3206.81	1021.88	5369.15
1020.69	5259.18	1020.69	6632.69	1020.69	3168.51	1020.69	5506.63
1019.5	5291.83	1019.5	6795.09	1019.5	3132.33	1019.5	5419.72
1018.3	5188.21	1018.3	6619.94	1018.3	3129.69	1018.3	5498.45
1017.11	5229.24	1017.11	6662.82	1017.11	3129.16	1017.11	5277.44
1015.92	5278.63	1015.92	6823.04	1015.92	3105.57	1015.92	5425.32
1014.73	5344.78	1014.73	6662.64	1014.73	3140.66	1014.73	5445.34
1013.53	5429.75	1013.53	6722.25	1013.53	3165.26	1013.53	5570.1
1012.34	5523.07	1012.34	6901.22	1012.34	3330.18	1012.34	5535.64
1011.15	5561.91	1011.15	6862.34	1011.15	3381.96	1011.15	5903.25
1009.95	5757.77	1009.95	6894.67	1009.95	3557.25	1009.95	6094.86
1008.76	5945.19	1008.76	7115.38	1008.76	3703.18	1008.76	6305.25
1007.56	6067.66	1007.56	7329.75	1007.56	3830.22	1007.56	6379.52
1006.37	6194.27	1006.37	7516.83	1006.37	3973.96	1006.37	6819.98
1005.17	6262.26	1005.17	7636.9	1005.17	4272.48	1005.17	7178.68
1003.98	6376.24	1003.98	7767.38	1003.98	4430.73	1003.98	7359.45
1002.78	6494.37	1002.78	8163.45	1002.78	4660.05	1002.78	7925.01
1001.59	6614.55	1001.59	8001.03	1001.59	4920.65	1001.59	8241.52
1000.39	6795.32	1000.39	8518.19	1000.39	5174.9	1000.39	8409.47
999.195	6898.68	999.195	8449.84	999.195	5295.26	999.195	8558.54
998	6997.83	998	8644.87	998	5509.64	998	8749.37
996.803	6996.63	996.803	8741.6	996.803	5431.37	996.803	8718.62
995.607	6890.96	995.607	8483.11	995.607	5292.54	995.607	8560.42
994.41	6983.78	994.41	8450.32	994.41	5155.84	994.41	8316.62
993.213	7003.48	993.213	8158.54	993.213	4931.47	993.213	8070.81
992.016	6866.53	992.016	8165.49	992.016	4709.25	992.016	7745.73
990.818	6629.41	990.818	7944.85	990.818	4562.29	990.818	7291.31
989.621	6459.18	989.621	7843.28	989.621	4342.3	989.621	7200.29
988.424	6332.83	988.424	7507.97	988.424	4228.85	988.424	7121.83
987.227	6175.23	987.227	7537.99	987.227	4054.91	987.227	6822.17
986.027	6138.7	986.027	7298.83	986.027	3922.76	986.027	6875.26
984.83	5964.49	984.83	7345.56	984.83	3909.57	984.83	6755.16
983.631	5913.41	983.631	7367.25	983.631	3854.66	983.631	6712.29
982.432	5826.89	982.432	7220	982.432	3753.9	982.432	6487.99
981.232	5996.87	981.232	7264.64	981.232	3874.19	981.232	6532.75
980.033	6098	980.033	7259.22	980.033	3854.77	980.033	6471.17
978.834	5978.14	978.834	7262.15	978.834	3712.37	978.834	6582.62
977.635	6181.35	977.635	7313	977.635	3788.84	977.635	6654.44
976.436	6224.05	976.436	7282.58	976.436	3871.54	976.436	6622.04
975.234	6385.48	975.234	7329.25	975.234	4002.13	975.234	6772.99
974.035	6446.88	974.035	7350.9	974.035	3928.54	974.035	6765.58
972.834	6618.63	972.834	7682.86	972.834	4148.62	972.834	6916.45
971.635	6448.83	971.635	7719.03	971.635	4243.7	971.635	7002.72
970.434	6343.63	970.434	7632.34	970.434	4234.64	970.434	7111.86
969.232	6205.16	969.232	7612.3	969.232	4294.28	969.232	7071.09
968.031	6168.72	968.031	7613.08	968.031	4166.59	968.031	7115.67
966.83	6032.4	966.83	7343.34	966.83	4203.33	966.83	6931.33
965.627	5800.43	965.627	7335.84	965.627	4029.93	965.627	6876.05
964.426	5761.99	964.426	7330.42	964.426	3929.39	964.426	6756.3
963.225	5673.66	963.225	7148.22	963.225	3833.05	963.225	6809.22
962.021	5656.05	962.021	7207.3	962.021	3747.13	962.021	6751.91
960.818	5549.04	960.818	7231.01	960.818	3740.25	960.818	6675.9
959.617	5643.71	959.617	7017.74	959.617	3772.87	959.617	6801.56
958.414	5501.42	958.414	6977.05	958.414	3732.73	958.414	6970.82
957.211	5469.3	957.211	7090.14	957.211	3869.24	957.211	7189.89
956.008	5526.54	956.008	7190.73	956.008	3924.67	956.008	7286.3
954.805	5515.2	954.805	7264.28	954.805	4048.64	954.805	7742.06
953.6	5580.72	953.6	7209.03	953.6	4041.71	953.6	7857.04
952.396	5509.16	952.396	7184.96	952.396	4016.1	952.396	7818.31
951.191	5468.76	951.191	7264.69	951.191	4125.45	951.191	7725.62
949.988	5386.87	949.988	7001.89	949.988	4052.09	949.988	7689
948.783	5477.27	948.783	6986.16	948.783	4076.3	948.783	7469.75
947.578	5378.79	947.578	7014.01	947.578	3807.9	947.578	7231.9
946.373	5452.56	946.373	6952.64	946.373	3832.15	946.373	6911.14
945.168	5287.75	945.168	6800.01	945.168	3642.72	945.168	6793.79
943.963	5326.25	943.963	6885.96	943.963	3588.16	943.963	6674.4
942.758	5242.38	942.758	6897.22	942.758	3568.88	942.758	6480.4
941.553	5332.71	941.553	6634.79	941.553	3448.02	941.553	6186.94
940.346	5263.39	940.346	6617.07	940.346	3356.21	940.346	5970.28
939.141	5245.9	939.141	6601.42	939.141	3233.35	939.141	5886.35
937.934	5116.52	937.934	6618.94	937.934	3259.73	937.934	5725.78
936.727	5248.24	936.727	6481.05	936.727	3223.95	936.727	5590.12
935.52	5141.69	935.52	6575.23	935.52	3206.82	935.52	5531.15
934.312	5391.43	934.312	6449.83	934.312	3264.27	934.312	5745.61
933.105	5448.49	933.105	6548.13	933.105	3209.87	933.105	5852.31
931.898	5445.48	931.898	6727.14	931.898	3389.45	931.898	5882.36
930.691	5570.83	930.691	6798.44	930.691	3525.5	930.691	6022.12
929.482	5731.32	929.482	6851.08	929.482	3543.52	929.482	6205.3
928.275	5835.87	928.275	7011.33	928.275	3814.01	928.275	6545.7
927.066	5930.05	927.066	7196.34	927.066	3923.02	927.066	6873.56
925.857	6119.36	925.857	7608.85	925.857	4216.11	925.857	7174.42
924.648	6221.73	924.648	7588.93	924.648	4399.47	924.648	7657.19
923.441	6452.28	923.441	7751	923.441	4710.99	923.441	8195.63
922.23	6585.57	922.23	8001.93	922.23	4964.5	922.23	8378.25
921.021	6828.38	921.021	8242.43	921.021	5079.42	921.021	8740.66
919.812	6982.23	919.812	8323.7	919.812	5175.7	919.812	8801.17
918.604	7100.9	918.604	8173.47	918.604	5098.34	918.604	8584.73
917.393	7405.48	917.393	8010.9	917.393	5018.95	917.393	8415.88
916.184	7102.59	916.184	7873.17	916.184	4652.42	916.184	7883.5
914.973	6857.63	914.973	7708.64	914.973	4376.9	914.973	7262.48
913.762	6428.96	913.762	7273.62	913.762	4099.42	913.762	6846.13
912.551	6045.86	912.551	6993.62	912.551	3807.57	912.551	6301.9
911.34	5850.76	911.34	6885.06	911.34	3439.44	911.34	5997.33
910.129	5544.26	910.129	6648.57	910.129	3288.16	910.129	5589.67
908.918	5264.7	908.918	6488.52	908.918	3209.17	908.918	5458.69
907.707	5139.99	907.707	6363.6	907.707	3064.18	907.707	5300.93
906.494	5116.41	906.494	6277.92	906.494	3059.53	906.494	5250.51
905.283	5146.47	905.283	6361.41	905.283	3013.62	905.283	5047.46
904.07	5011.53	904.07	6220.07	904.07	2930.61	904.07	4984.72
902.857	4845.71	902.857	6264.37	902.857	2938.36	902.857	4942.62
901.645	4842.82	901.645	6174.64	901.645	2834.77	901.645	4950.02
900.432	4907.94	900.432	6148.85	900.432	2871.38	900.432	4916.19
899.219	4806.12	899.219	6133.36	899.219	2804.94	899.219	4878.25
898.006	4720.8	898.006	6103.46	898.006	2847.73	898.006	4850.62
896.793	4798.28	896.793	6125.07	896.793	2781.31	896.793	4843.61
895.578	4803.64	895.578	6031.32	895.578	2801.43	895.578	4848.95
894.365	4730.73	894.365	6038.52	894.365	2835.96	894.365	4858.42
893.15	4672.26	893.15	6144.56	893.15	2891.07	893.15	4764.92
891.938	4747.63	891.938	6106.45	891.938	2956.46	891.938	4832.04
890.723	4707.7	890.723	6051.88	890.723	2805.68	890.723	4825.03
889.508	4667.79	889.508	6071.42	889.508	2796.97	889.508	4799.51
888.293	4640.24	888.293	6041.57	888.293	2745.04	888.293	4829.55
887.078	4676.47	887.078	5933.54	887.078	2789.83	887.078	4865.75
885.861	4630.41	885.861	6152.62	885.861	2768.78	885.861	4864.91
884.646	4617.27	884.646	5982.92	884.646	2899.94	884.646	4921.67
883.432	4805.66	883.432	6171.07	883.432	2767.83	883.432	4929.04
882.215	4646.53	882.215	6038.43	882.215	2822.87	882.215	4938.48
880.998	4705.34	880.998	6064.11	880.998	2719.6	880.998	4816.34
879.783	4609.99	879.783	6190.5	879.783	2815.73	879.783	4916.22
878.566	4779.75	878.566	6025.04	878.566	2837.85	878.566	4798.25
877.35	4741.95	877.35	6102.07	877.35	2935.98	877.35	4906.31
876.133	4759.62	876.133	5988.04	876.133	2855.36	876.133	4932.17
874.914	4627.35	874.914	6116.41	874.914	2824.06	874.914	4898.46
873.697	4591.65	873.697	6022.94	873.697	2788.67	873.697	4864.77
872.48	4695.57	872.48	6069.13	872.48	2782.03	872.48	4894.73
871.262	4528.48	871.262	5981.87	871.262	2814.39	871.262	4973.94
870.043	4683.69	870.043	6038.31	870.043	2896.01	870.043	5012.08
868.826	4609.01	868.826	5977.76	868.826	2833.95	868.826	5070.73
867.607	4688.23	867.607	6015.71	867.607	2835.51	867.607	4926.24
866.389	4572.55	866.389	6117.25	866.389	2820.66	866.389	5048.47
865.17	4635.34	865.17	6099.78	865.17	2855.04	865.17	4930.69
863.951	4630.44	863.951	6020.81	863.951	2766.37	863.951	5093.9
862.73	4664.5	862.73	6202.25	862.73	2870.46	862.73	5062.27
861.512	4770.3	861.512	6057.69	861.512	2855.62	861.512	4991.7
860.291	4787.92	860.291	5931.62	860.291	2828.48	860.291	4880.16
859.072	4723.57	859.072	6014.61	859.072	2762.42	859.072	4881.37
857.852	4665.39	857.852	6036.12	857.852	2757.85	857.852	5036.24
856.631	4547.82	856.631	5963.38	856.631	2745.08	856.631	4914.51
855.41	4522.46	855.41	5950.06	855.41	2758.94	855.41	4796.92
854.189	4615.88	854.189	5953.13	854.189	2651.98	854.189	4892.34
852.969	4590.51	852.969	6087.24	852.969	2700.66	852.969	4879.21
851.748	4704.36	851.748	5989.98	851.748	2714.53	851.748	4769.87
850.525	4709.69	850.525	5845.67	850.525	2779.56	850.525	5096.54
849.305	4575.86	849.305	5975.64	849.305	2781.13	849.305	4874.65
848.082	4632.37	848.082	6001.21	848.082	2817.48	848.082	5031.36
846.861	4707.26	846.861	6114.73	846.861	2892.69	846.861	5118.46
845.639	4735.09	845.639	6125.95	845.639	2875.82	845.639	4994.85
844.416	4809.94	844.416	6237.38	844.416	2969.4	844.416	5255.76
843.193	4939.97	843.193	6087.04	843.193	3003.65	843.193	5228.27
841.971	4853.26	841.971	6296.56	841.971	2997	841.971	5319.36
840.748	4852.42	840.748	6134	840.748	3106.86	840.748	5406.34
839.523	5041.64	839.523	6380.22	839.523	3202.37	839.523	5442.19
838.301	5042.82	838.301	6385.25	838.301	3273.34	838.301	5443.3
837.076	5313.66	837.076	6431.14	837.076	3342.23	837.076	5509.78
835.854	5261.68	835.854	6366.71	835.854	3308.97	835.854	5506.79
834.629	5338.37	834.629	6404.42	834.629	3341.08	834.629	5528.3
833.404	5429.34	833.404	6386.98	833.404	3330.29	833.404	5506.93
832.18	5459.03	832.18	6510.41	832.18	3188.85	832.18	5399.82
830.955	5474.41	830.955	6584.81	830.955	3284.24	830.955	5423.38
829.73	5495.92	829.73	6455.1	829.73	3224.49	829.73	5379.59
828.504	5352.14	828.504	6249.94	828.504	3236.18	828.504	5311.33
827.279	5175.77	827.279	6318.23	827.279	3160.14	827.279	5086
826.055	5203.43	826.055	6355.9	826.055	3065.76	826.055	5162.64
824.828	5069.97	824.828	6126.39	824.828	3042.8	824.828	5016.95
823.602	5089.49	823.602	6170.19	823.602	3054.51	823.602	5162.9
822.375	5051.92	822.375	6167.09	822.375	3049.91	822.375	4994.83
821.148	4918.55	821.148	6088.57	821.148	3047.34	821.148	4967.47
819.922	4944.2	819.922	6191.46	819.922	2930.65	819.922	5074.63
818.695	4888.33	818.695	6017.19	818.695	2930.14	818.695	5043.19
817.469	4952.68	817.469	6195.43	817.469	2952.05	817.469	5019.91
816.24	4894.79	816.24	6151.59	816.24	2982.09	816.24	4992.56
815.014	4944.86	815.014	6183.11	815.014	2914.37	815.014	4930.61
813.785	5011.21	813.785	6210.55	813.785	3023.83	813.785	4988.81
812.559	4971.66	812.559	6205.41	812.559	3070.13	812.559	5051.06
811.33	4799.82	811.33	6037.43	811.33	3010.57	811.33	5127.54
810.102	4776.6	810.102	6189.03	810.102	3001.91	810.102	4969.94
808.873	4800.19	808.873	5990.58	808.873	2966.8	808.873	4969.09
807.645	4772.92	807.645	5942.75	807.645	2866.6	807.645	4833.95
806.414	4727.34	806.414	5927.49	806.414	2888.48	806.414	4861.6
805.186	4622.81	805.186	5897.99	805.186	2810.7	805.186	4594.33
803.957	4764.35	803.957	5846.14	803.957	2773.61	803.957	4622.01
802.727	4806.22	802.727	5721.11	802.727	2683.68	802.727	4564.28
801.496	4675.3	801.496	5868.51	801.496	2689.31	801.496	4402.91
800.266	4633.84	800.266	5690.68	800.266	2699.01	800.266	4426.54
799.037	4470.48	799.037	5699.86	799.037	2676.19	799.037	4344.49
797.807	4557.07	797.807	5767.96	797.807	2614.78	797.807	4422.98
796.574	4546.13	796.574	5852.28	796.574	2638.7	796.574	4306.43
795.344	4460.04	795.344	5761.9	795.344	2605.75	795.344	4360.52
794.113	4493.79	794.113	5779.18	794.113	2700.74	794.113	4365.86
792.881	4541.74	792.881	5664.49	792.881	2606.88	792.881	4267.66
791.65	4538.93	791.65	5732.53	791.65	2608.46	791.65	4303.46
790.418	4418.4	790.418	5808.67	790.418	2664.84	790.418	4343.31
789.186	4415.61	789.186	5681.85	789.186	2605.53	789.186	4301.97
787.953	4439.19	787.953	5707.25	787.953	2615.23	787.953	4272.83
786.721	4418.14	786.721	5631.21	786.721	2651.29	786.721	4326.86
785.488	4374.79	785.488	5717.44	785.488	2636.64	785.488	4222.67
784.256	4410.53	784.256	5694.15	784.256	2601.71	784.256	4276.7
783.023	4363.14	783.023	5768.19	783.023	2613.42	783.023	4324.62
781.789	4447.53	781.789	5678	781.789	2564.32	781.789	4406.98
780.557	4286.64	780.557	5646.61	780.557	2565.91	780.557	4280.56
779.322	4405.46	779.322	5613.22	779.322	2616.12	779.322	4391.28
778.088	4416.86	778.088	5717.6	778.088	2512.34	778.088	4327.71
776.855	4391.79	776.855	5821.95	776.855	2564.58	776.855	4446.48
775.621	4348.5	775.621	5667.02	775.621	2620.84	775.621	4439.64
774.385	4418.62	774.385	5676.17	774.385	2666.97	774.385	4406.47
773.15	4436.08	773.15	5656.96	773.15	2696.88	773.15	4525.17
771.916	4356.36	771.916	5664.08	771.916	2627.58	771.916	4554.75
770.682	4357.64	770.682	5719.78	770.682	2647.37	770.682	4572.18
769.445	4369.02	769.445	5848.3	769.445	2669.17	769.445	4733.28
768.209	4346.01	768.209	5932.27	768.209	2848.78	768.209	4752.69
766.975	4490.91	766.975	5755.25	766.975	2854.36	766.975	4804.47
765.738	4421.37	765.738	5772.46	765.738	2813.42	765.738	5028.15
764.502	4392.3	764.502	5957.51	764.502	2825.06	764.502	5112.21
763.266	4383.45	763.266	5835.16	763.266	2905.45	763.266	4987.99
762.029	4322.05	762.029	5789.68	762.029	2945.38	762.029	5126.62
760.791	4493.1	760.791	5802.83	760.791	2940.83	760.791	5123.71
759.555	4338.74	759.555	5763.43	759.555	3045.4	759.555	5268.33
758.316	4521.85	758.316	5863.46	758.316	2962.04	758.316	5239.13
757.08	4470.57	757.08	5844.26	757.08	3054.45	757.08	5331.15
755.842	4477.88	755.842	5829.12	755.842	3080.18	755.842	5465.55
754.604	4446.81	754.604	6007.84	754.604	2954.44	754.604	5422.2
753.365	4547	753.365	6033.05	753.365	2949.89	753.365	5360.69
752.127	4414.99	752.127	5906.84	752.127	3032.15	752.127	5386.01
750.889	4567.63	750.889	5798.85	750.889	3013.46	750.889	5421.41
749.65	4566.84	749.65	5931.04	749.65	3089.63	749.65	5448.72
748.41	4634.65	748.41	6012.74	748.41	3093.13	748.41	5471.99
747.172	4615.69	747.172	5965.3	747.172	3038.13	747.172	5460.96
745.932	4560.44	745.932	6010.66	745.932	3130.38	745.932	5645.58
744.693	4652.41	744.693	6132.63	744.693	3176.22	744.693	5596.21
743.453	4633.46	743.453	6125.53	743.453	3252.3	743.453	5698.07
742.213	4541.94	742.213	6035.76	742.213	3229.56	742.213	5781.75
740.973	4789.08	740.973	6264.5	740.973	3325.75	740.973	5962.16
739.732	4826.54	739.732	6277.52	739.732	3333.23	739.732	5993.37
738.49	4833.76	738.49	6226.06	738.49	3411.24	738.49	6238.15
737.25	4752.35	737.25	6301.54	737.25	3434.82	737.25	6426.44
736.008	4844.18	736.008	6362.89	736.008	3581.27	736.008	6602.58
734.768	4881.6	734.768	6510.82	734.768	3618.91	734.768	6992.13
733.525	5108.29	733.525	6604.33	733.525	3787.42	733.525	7216.44
732.283	4996.68	732.283	6784.37	732.283	3935.74	732.283	7718.48
731.041	5021.98	731.041	6787.22	731.041	4094.07	731.041	8004.98
729.799	4964.76	729.799	6947.04	729.799	4238.26	729.799	8222.95
728.557	5040.36	728.557	6863.35	728.557	4428.68	728.557	8583.71
727.314	5210.49	727.314	6992.92	727.314	4448.03	727.314	9020.79
726.072	5010.46	726.072	7033.95	726.072	4517.66	726.072	9487.89
724.828	5148.36	724.828	7048.83	724.828	4641.57	724.828	9393.74
723.586	5151.49	723.586	7061.68	723.586	4745.32	723.586	9707.8
722.342	5235.03	722.342	7183.09	722.342	4796.77	722.342	9629.73
721.098	5125.59	721.098	7085.37	721.098	4723.58	721.098	9537.61
719.854	5056.37	719.854	7096.2	719.854	4809.18	719.854	9612.33
718.609	5159.98	718.609	7062.82	718.609	4631.52	718.609	9242.95
717.365	5231.41	717.365	7075.66	717.365	4602.6	717.365	9066.57
716.121	5116.01	716.121	6861.52	716.121	4551.58	716.121	8777.77
714.875	5141.23	714.875	6713.73	714.875	4388.12	714.875	8507.14
713.631	5132.31	713.631	6869.19	713.631	4206.65	713.631	8226.56
712.385	5039.08	712.385	6759.59	712.385	4131.64	712.385	7954.11
711.141	5064.3	711.141	6541.63	711.141	4088.77	711.141	7595.44
709.895	5189.86	709.895	6476.28	709.895	4049.93	709.895	7481.74
708.648	4960.21	708.648	6585.52	708.648	3834.53	708.648	7231.63
707.402	5019.54	707.402	6508.14	707.402	3715.5	707.402	6993.65
706.156	5004.63	706.156	6304.43	706.156	3668.72	706.156	6721.65
704.91	4785.16	704.91	6251.19	704.91	3603.91	704.91	6550.01
703.662	4906.65	703.662	6366.41	703.662	3649.41	703.662	6568.93
702.416	5008.04	702.416	6361.3	702.416	3576.6	702.416	6397.38
701.168	4836.79	701.168	6179.79	701.168	3571.97	701.168	6320.1
699.922	4914.12	699.922	6176.72	699.922	3445.09	699.922	6300.97
698.674	4941.32	698.674	6189.67	698.674	3484.57	698.674	6195.69
697.426	4828.27	697.426	6176.58	697.426	3439.89	697.426	6358.89
696.178	4905.56	696.178	6193.54	696.178	3507.4	696.178	6275.67
694.93	4748.49	694.93	6186.46	694.93	3394.64	694.93	6264.57
693.68	4831.77	693.68	6149.34	693.68	3456.13	693.68	6413.66
692.432	4838.94	692.432	6182.31	692.432	3489.56	692.432	6306.44
691.184	4701.99	691.184	6229.28	691.184	3530.99	691.184	6497.51
689.934	4857.28	689.934	6104.12	689.934	3510.37	689.934	6486.38
688.684	4866.44	688.684	6273.15	688.684	3631.82	688.684	6381.2
687.436	4867.6	687.436	6260.06	687.436	3541.16	687.436	6606.17
686.186	4778.74	686.186	6198.96	686.186	3556.55	686.186	6537.02
684.936	4857.91	684.936	6101.89	684.936	3571.94	684.936	6611.88
683.686	4955.05	683.686	6134.83	683.686	3677.3	683.686	6636.73
682.434	4858.23	682.434	6141.76	682.434	3746.63	682.434	6377.68
681.184	4907.36	681.184	6100.72	681.184	3640.04	681.184	6410.55
679.934	4806.58	679.934	5971.75	679.934	3605.44	679.934	6491.38
678.682	4797.76	678.682	6200.51	678.682	3486.92	678.682	6360.37
677.43	4956.75	677.43	6159.48	677.43	3448.35	677.43	6341.29
676.178	4913.95	676.178	6088.5	676.178	3457.74	676.178	6252.3
674.928	4889.13	674.928	6157.35	674.928	3515.06	674.928	6333.1
673.676	4888.28	673.676	6172.25	673.676	3390.65	673.676	6206.2
672.422	4927.36	672.422	6023.44	672.422	3360.11	672.422	6007.47
671.17	5020.33	671.17	5956.53	671.17	3399.45	671.17	6086.28
669.918	4825.87	669.918	5901.61	669.918	3380.9	669.918	6041.31
668.664	4956.73	668.664	6028.29	668.664	3386.3	668.664	6028.29
667.412	4902	667.412	5863.65	667.412	3295.93	667.412	5785.84
666.158	4919.1	666.158	5828.72	666.158	3239.51	666.158	5938.43
664.904	4960.13	664.904	5981.28	664.904	3308.75	664.904	5771.87
663.65	4889.48	663.65	5930.39	663.65	3284.25	663.65	5834.68
662.396	4904.58	662.396	5931.36	662.396	3285.67	662.396	5791.79
661.143	4782.14	661.143	5960.23	661.143	3255.2	661.143	5814.71
659.889	4870.99	659.889	6030.94	659.889	3366.25	659.889	5698.11
658.635	4906.02	658.635	5760.88	658.635	3244.11	658.635	5750.92
657.379	4845.4	657.379	6004.94	657.379	3305.31	657.379	5765.86
656.125	4786.79	656.125	5880.4	656.125	3282.82	656.125	5752.91
654.869	4785.96	654.869	5959.04	654.869	3258.35	654.869	5564.7
653.613	4860.8	653.613	6055.59	653.613	3279.69	653.613	5725.03
652.357	4975.43	652.357	5972.91	652.357	3221.39	652.357	5654.35
651.102	5024.33	651.102	5967.89	651.102	3218.84	651.102	5681.24
649.846	4921.96	649.846	5962.87	649.846	3240.17	649.846	5576.76
648.59	4939.01	648.59	5933.98	648.59	3144.09	648.59	5492.21
647.334	4989.88	647.334	5913.05	647.334	3239.05	647.334	5475.34
646.076	4963.16	646.076	5983.64	646.076	3204.67	646.076	5366.97
644.82	5153.23	644.82	6090	644.82	3186.21	644.82	5368.03
643.562	5178.19	643.562	5959.69	643.562	3265.2	643.562	5375.05
642.305	5326.4	642.305	6127.65	642.305	3232.82	642.305	5314.48
641.047	5492.46	641.047	6078.88	641.047	3270.03	641.047	5480.53
639.789	5497.47	639.789	6280.55	639.789	3366.85	639.789	5412.01
638.531	5732.99	638.531	6205.94	638.531	3348.38	638.531	5466.71
637.273	5759.81	637.273	6504.87	637.273	3347.8	637.273	5612.78
636.014	5921.7	636.014	6517.65	636.014	3454.49	636.014	5701.2
634.756	6166.95	634.756	6568.15	634.756	3531.35	634.756	5777.67
633.496	6265.17	633.496	6717.93	633.496	3639.96	633.496	5877.94
632.238	6468.59	632.238	6784.27	632.238	3716.76	632.238	6003.99
630.979	6671.93	630.979	6862.5	630.979	3773.68	630.979	6024.79
629.719	6752.15	629.719	6924.82	629.719	3854.4	629.719	6154.73
628.459	7002.99	628.459	7034.74	628.459	3974.78	628.459	6334.25
627.199	7172.41	627.199	7073.2	627.199	3989.96	627.199	6422.43
625.939	7276.3	625.939	7181.08	625.939	4124.16	625.939	6627.62
624.678	7663.78	624.678	7269.09	624.678	4301.95	624.678	6781.17
623.418	7747.72	623.418	7527.6	623.418	4336.9	623.418	6936.66
622.156	7901.02	622.156	7585.77	622.156	4474.93	622.156	7036.57
620.895	8062.2	620.895	7622.12	620.895	4551.47	620.895	7295.03
619.635	8322.43	619.635	7745.66	619.635	4750.86	619.635	7444.4
618.373	8404.21	618.373	7988.06	618.373	4868.93	618.373	7732.43
617.111	8557.29	617.111	8163.01	617.111	5026.59	617.111	7986.67
615.85	8708.34	615.85	8242.81	615.85	5194.1	615.85	8326.01
614.586	8881.12	614.586	8485	614.586	5472.47	614.586	8597.89
613.324	8940.97	613.324	8620.16	613.324	5663.6	613.324	9083.55
612.061	9081.97	612.061	8941.4	612.061	6020.99	612.061	9303.72
610.799	9108.11	610.799	8908.17	610.799	6249.58	610.799	9824.72
609.535	9288.62	609.535	9326.22	609.535	6355.37	609.535	10003.1
608.271	9229.61	608.271	9429.48	608.271	6668.91	608.271	10316
607.008	9305.17	607.008	9518.86	607.008	6685.56	607.008	10767.3
605.744	9451.92	605.744	9620.07	605.744	6816.94	605.744	10632.9
604.48	9491.82	604.48	9604.55	604.48	6768.28	604.48	10587.6
603.217	9430.84	603.217	9517.85	603.217	6806.66	603.217	10698.4
601.953	9276.96	601.953	9405.47	601.953	6629.51	601.953	10152.9
600.688	9275.35	600.688	9166.62	600.688	6456.37	600.688	9830.84
599.422	8949.59	599.422	8868.55	599.422	6164.7	599.422	9702.63
598.158	8847.25	598.158	8726.7	598.158	6047.04	598.158	9321.53
596.893	8432.76	596.893	8551.31	596.893	5682.44	596.893	8829.9
595.627	8091.52	595.627	8097.44	595.627	5414.76	595.627	8682.18
594.361	7793.84	594.361	8074.31	594.361	5261.73	594.361	8188.87
593.096	7512.07	593.096	7764.84	593.096	5055.44	593.096	7847.78
591.828	7159.31	591.828	7504.84	591.828	4718.91	591.828	7704.26
590.562	6960.66	590.562	7156.09	590.562	4625.3	590.562	7389.04
589.295	6564.7	589.295	7131.16	589.295	4389.62	589.295	7176.56
588.029	6393.84	588.029	6958.24	588.029	4333.6	588.029	6790.5
586.762	6055.34	586.762	6714.34	586.762	4265.77	586.762	6676.85
585.494	5894.49	585.494	6715.15	585.494	4105.23	585.494	6584.95
584.227	5810.63	584.227	6642.97	584.227	3919.12	584.227	6408.26
582.959	5675.52	582.959	6748.31	582.959	3877.02	582.959	6144.86
581.691	5609.47	581.691	6392.23	581.691	3807.34	581.691	6226.61
580.424	5504.01	580.424	6466.03	580.424	3802.73	580.424	6154.55
579.154	5465.6	579.154	6382.12	579.154	3748.86	579.154	5997.77
577.887	5377.94	577.887	6373.13	577.887	3732.44	577.887	5894.26
576.617	5369.13	576.617	6450.83	576.617	3725.88	576.617	5916.88
575.348	5381.98	575.348	6363.03	575.348	3756.75	575.348	5974.94
574.08	5321.96	574.08	6237.84	574.08	3726.55	574.08	6062.54
572.811	5281.64	572.811	6412.02	572.811	3578.21	572.811	6136.32
571.539	5387.05	571.539	6355.77	571.539	3754.79	571.539	5983.64
570.27	5527.85	570.27	6362.54	570.27	3653.74	570.27	6047.56
569	5385.17	569	6322.07	569	3688.53	569	6178.38
567.73	5490.5	567.73	6338.68	567.73	3790.22	567.73	6269.8
566.459	5601.7	566.459	6487.11	566.459	3826.94	566.459	6410.38
565.188	5777.78	565.188	6607.95	565.188	4003.33	565.188	6659.1
563.918	5806.28	563.918	6695.31	563.918	4230.79	563.918	6890.03
562.646	6171.04	562.646	6953.73	562.646	4477.84	562.646	7290.01
561.375	6276.14	561.375	7223.86	561.375	4644.19	561.375	7740.97
560.104	6402.83	560.104	7458.5	560.104	4959.89	560.104	8547.6
558.83	6914.72	558.83	7533.86	558.83	5359.99	558.83	9208.49
557.559	7084.49	557.559	8110.31	557.559	5842.49	557.559	9991
556.287	7517.49	556.287	8547.06	556.287	6322.86	556.287	10893.1
555.014	8026.95	555.014	9064.2	555.014	6979.87	555.014	11789
553.74	8628.54	553.74	9343.5	553.74	7436.3	553.74	12423.3
552.467	9049.26	552.467	9756.24	552.467	7639.24	552.467	12556.6
551.195	9391.29	551.195	9636.73	551.195	7545.63	551.195	12407.2
549.922	9495.67	549.922	9576.16	549.922	7277.33	549.922	11837.7
548.646	9421.39	548.646	9350.73	548.646	6814.81	548.646	11091.7
547.373	9154.82	547.373	8989.98	547.373	6323.01	547.373	10169.4
546.1	8809.86	546.1	8615.61	546.1	5794.1	546.1	9137.53
544.824	8327.69	544.824	8158.98	544.824	5200.64	544.824	8186.44
543.551	7818.23	543.551	7626.01	543.551	4756.45	543.551	7576.98
542.275	7120.69	542.275	7334.44	542.275	4373.21	542.275	6910.85
541	6815.53	541	6821.41	541	4021.48	541	6533.18
539.725	6308.56	539.725	6786.9	539.725	3811.01	539.725	6081.15
538.449	6048.73	538.449	6438.79	538.449	3749.59	538.449	5846.85
537.174	5665.54	537.174	6284.81	537.174	3584.32	537.174	5500.92
535.898	5537.19	535.898	6238.65	535.898	3236.89	535.898	5264.84
534.621	5261.96	534.621	6055.37	534.621	3291.17	534.621	5154.21
533.346	5143.52	533.346	5952.46	533.346	3210.29	533.346	5045.59
532.068	4980.08	532.068	5853.51	532.068	3043.28	532.068	4980.08
530.793	4828.45	530.793	5750.67	530.793	3056.45	530.793	4787.33
529.516	4821.73	529.516	5690.94	529.516	2895.39	529.516	4817.82
528.238	4676.05	528.238	5617.53	528.238	2943.82	528.238	4730.86
526.961	4706.55	526.961	5593.06	526.961	2851.33	526.961	4681.11
525.684	4688.12	525.684	5417.95	525.684	2827.35	525.684	4574.63
524.404	4528.84	524.404	5583.29	524.404	2856.2	524.404	4489.71
523.127	4547.61	523.127	5531.46	523.127	2707.05	523.127	4375.49
521.848	4587.89	521.848	5420.98	521.848	2786.76	521.848	4316.05
520.57	4438.48	520.57	5429.81	520.57	2782.36	520.57	4360.27
519.291	4402.52	519.291	5413.23	519.291	2686.09	519.291	4400.57
518.012	4470.17	518.012	5332.14	518.012	2714.94	518.012	4257.11
516.732	4375.58	516.732	5337.08	516.732	2716.42	516.732	4244.65
515.453	4394.36	515.453	5420.16	515.453	2671	515.453	4216.55
514.174	4331.08	514.174	5372.33	514.174	2674.45	514.174	4266.61
512.893	4492.44	512.893	5301.08	512.893	2648.59	512.893	4187.74
511.613	4409.64	511.613	5462.25	511.613	2739.91	511.613	4243.64
510.334	4455.73	510.334	5350	510.334	2766.77	510.334	4240.95
509.053	4490.09	509.053	5376.4	509.053	2713.58	509.053	4195.31
507.771	4436.61	507.771	5379.36	507.771	2623.32	507.771	4194.57
506.49	4449.49	506.49	5312.07	506.49	2691.16	506.49	4227.02
505.209	4386.28	505.209	5397	505.209	2663.38	505.209	4323.84
503.928	4406.97	503.928	5411.66	503.928	2721.44	503.928	4231.4
502.646	4507.63	502.646	5402.92	502.646	2674.15	502.646	4279.42
501.363	4444.44	501.363	5337.62	501.363	2741.94	501.363	4335.23
500.082	4420.27	500.082	5362.03	500.082	2645.92	500.082	4424.17
498.799	4495.53	498.799	5402.04	498.799	2748.78	498.799	4433.14
497.518	4453.81	497.518	5348.47	497.518	2773.64	497.518	4430.42
496.234	4566.06	496.234	5419.64	496.234	2831.62	496.234	4439.39
494.951	4541.88	494.951	5459.61	494.951	2844.77	494.951	4350.93
493.668	4652.13	493.668	5470.35	493.668	2830.63	493.668	4496.28
492.385	4758.45	492.385	5481.08	492.385	2871.04	492.385	4514.98
491.1	4817.99	491.1	5577.5	491.1	2810.17	491.1	4547.3
489.816	4803.52	489.816	5434.39	489.816	2858.36	489.816	4657.49
488.533	4977.89	488.533	5680.68	488.533	2949.36	488.533	4718.97
487.248	5109.38	487.248	5681.63	487.248	3020.86	487.248	4838.83
485.963	5141.57	485.963	5717.62	485.963	3080.66	485.963	4921.66
484.678	5160.13	484.678	5954	484.678	3179.36	484.678	5197.1
483.393	5351.83	483.393	5888.76	483.393	3455.05	483.393	5324.59
482.107	5500.66	482.107	6107.53	482.107	3534.2	482.107	5730.18
480.822	5729.18	480.822	6347.61	480.822	3788.34	480.822	6087.01
479.537	5763.18	479.537	6634.27	479.537	3989.89	479.537	6237.61
478.25	5839.94	478.25	6829.46	478.25	4251.64	478.25	6629.22
476.965	6097.43	476.965	6975.99	476.965	4431.67	476.965	6989.59
475.678	6251.84	475.678	7009.75	475.678	4634.95	475.678	7122.47
474.393	6223.54	474.393	7117.34	474.393	4604.99	474.393	7181.46
473.105	6121.43	473.105	7085.01	473.105	4633.33	473.105	7203.52
471.818	6161.15	471.818	6901.19	471.818	4716.04	471.818	7256.64
470.531	6130.95	470.531	6921.35	470.531	4565.68	470.531	7206.83
469.242	6087.16	469.242	6916.26	469.242	4561	469.242	7069.65
467.955	6049.21	467.955	6920.87	467.955	4517.5	467.955	6932.52
466.668	5943.34	466.668	6671.22	466.668	4557.47	466.668	6816.79
465.379	5792.87	465.379	6794.25	465.379	4401.42	465.379	6673.93
464.09	5850.07	464.09	6688.29	464.09	4338.56	464.09	6806.65
462.801	5717.13	462.801	6634.74	462.801	4304.82	462.801	6541.62
461.514	5652.12	461.514	6511.38	461.514	4203.21	461.514	6567.63
460.225	5720.95	460.225	6593.64	460.225	4198.59	460.225	6607.21
458.934	5456.25	458.934	6439.31	458.934	4122.24	458.934	6361.75
457.645	5387.44	457.645	6393.59	457.645	4090.5	457.645	6211.36
456.355	5179.11	456.355	6303.31	456.355	4054.9	456.355	6210.28
455.064	5242.15	455.064	6213.07	455.064	3990.24	455.064	6034.77
453.775	5121.11	453.775	6058.91	453.775	3867.47	453.775	6041.47
452.484	5083.4	452.484	6088.85	452.484	3769.93	452.484	5885.43
451.193	5074.77	451.193	6091.66	451.193	3684.05	451.193	5712.02
449.902	4996.42	449.902	5976.33	449.902	3602.07	449.902	5674.22
448.611	5036.2	448.611	5938.5	448.611	3442.66	448.611	5558.99
447.32	5045	447.32	5763.23	447.32	3482.72	447.32	5407.02
446.029	5049.93	446.029	5853.19	446.029	3404.68	446.029	5442.85
444.736	4948.41	444.736	5722.51	444.736	3332.49	444.736	5304.5
443.445	4904.98	443.445	5740.86	443.445	3415.1	443.445	5290.02
442.152	4931.21	442.152	5658.6	442.152	3242.33	442.152	5215.59
440.859	4916.8	440.859	5746.59	440.859	3284.32	440.859	5280.44
439.566	4894.67	439.566	5720.44	439.566	3252.8	439.566	5229.23
438.273	4855.14	438.273	5703.97	438.273	3259.97	438.273	5232.19
436.98	4943.22	436.98	5666.24	436.98	3313.52	436.98	5445.86
435.688	5011.94	435.688	5750.3	435.688	3280.09	435.688	5506.76
434.395	4976.28	434.395	5675.86	434.395	3327.83	434.395	5457.48
433.1	4907.78	433.1	5783.07	433.1	3379.41	433.1	5570.53
431.807	4978.4	431.807	5803.31	431.807	3311.21	431.807	5548.3
430.512	4906.06	430.512	5690.26	430.512	3304.83	430.512	5549.26
429.217	4984.39	429.217	5681.54	429.217	3329.36	429.217	5671.89
427.922	5027.92	427.922	5682.48	427.922	3286.3	427.922	5643.86
426.627	4778.01	426.627	5598.47	426.627	3235.53	426.627	5584.96
425.332	5018.44	425.332	5641.89	425.332	3206.01	425.332	5545.38
424.037	4901.77	424.037	5550.2	424.037	3157.21	424.037	5326.34
422.74	4848.82	422.74	5539.58	422.74	3224.19	422.74	5315.76
421.445	4801.67	421.445	5482.67	421.445	3078.94	421.445	5104.55
420.148	4901.13	420.148	5562.72	420.148	3099.61	420.148	5014.93
418.854	4840.49	418.854	5446.03	418.854	3075.93	418.854	4830.85
417.557	4858.92	417.557	5439.3	417.557	2926.92	417.557	4801.08
416.26	4840.72	416.26	5282.19	416.26	2897.49	416.26	4858.07
414.963	4994.07	414.963	5408.48	414.963	2993.36	414.963	4824.46
413.664	4923.82	413.664	5465.35	413.664	2871.43	413.664	4715.69
412.367	4895.99	412.367	5331.44	412.367	2982.68	412.367	4782.31
411.07	4964.48	411.07	5546.27	411.07	2987.94	411.07	4941.36
409.771	4961.69	409.771	5581.9	409.771	2883.4	409.771	4811.45
408.473	5066.74	408.473	5480.78	408.473	2921.41	408.473	4804.83
407.176	5144.79	407.176	5541.43	407.176	2967.11	407.176	4823.24
405.877	5390.31	405.877	5654.05	405.877	3070.55	405.877	4851.28
404.578	5393.21	404.578	5722.35	404.578	3168.18	404.578	5094.87
403.279	5457.7	403.279	5746.36	403.279	3298.48	403.279	5211.37
401.979	5518.31	401.979	5955.08	401.979	3326.77	401.979	5412.49
400.68	5717.42	400.68	6069.47	400.68	3591.66	400.68	5532.74
399.381	5839.52	399.381	6185.73	399.381	3696.82	399.381	5714.49
398.08	6084.65	398.08	6242.34	398.08	3834.64	398.08	6055.8
396.779	6212.41	396.779	6381.61	396.779	3957.02	396.779	6256.63
395.479	6109.43	395.479	6376.65	395.479	4017.84	395.479	6388.18
394.178	6319.79	394.178	6494.7	394.178	4074.8	394.178	6490.85
392.877	6391.71	392.877	6620.4	392.877	4083.7	392.877	6599.26
391.576	6382.9	391.576	6507.79	391.576	4052.24	391.576	6619.24
390.275	6335.68	390.275	6404.84	390.275	4093.79	390.275	6591.18
388.975	6324.97	388.975	6390.27	388.975	3985.52	388.975	6453.65
387.672	6229.76	387.672	6306.57	387.672	3932.97	387.672	6318.1
386.369	6238.27	386.369	6153.78	386.369	3776.75	386.369	6244.03
385.068	6045.2	385.068	6024.08	385.068	3641.71	385.068	6114.31
383.766	5742.8	383.766	6095.97	383.766	3568.14	383.766	5809.98
382.463	5759.06	382.463	5891.48	382.463	3417.83	382.463	5776.34
381.16	5577.7	381.16	5794.51	381.16	3440.25	381.16	5687.06
379.855	5402.15	379.855	5745.54	379.855	3305.36	379.855	5469.29
378.553	5428.05	378.553	5704.25	378.553	3481.24	378.553	5339.82
377.25	5306.29	377.25	5645.72	377.25	3288.86	377.25	5277.52
375.945	5173.06	375.945	5481.75	375.945	3175.16	375.945	5226.74
374.641	5112.72	374.641	5475.04	374.641	3113.26	374.641	5237.33
373.336	5167.41	373.336	5500.92	373.336	3097.38	373.336	5190.41
372.033	5095.6	372.033	5503.78	372.033	3110.25	372.033	5187.58
370.727	4922.26	370.727	5458.75	370.727	3075.22	370.727	5006.57
369.422	4952.05	369.422	5432.89	369.422	3049.77	369.422	4990.37
368.117	4991.41	368.117	5317.02	368.117	2941.98	368.117	5110.16
366.812	4931.17	366.812	5342.89	366.812	3018.06	366.812	4994.36
365.506	4823.08	365.506	5403.23	365.506	3000.3	365.506	5012.63
364.199	4868.18	364.199	5321.88	364.199	3068.69	364.199	4983.04
362.895	4781.19	362.895	5420.47	362.895	3022.22	362.895	5033.84
361.588	4734.43	361.588	5362.11	361.588	2954.71	361.588	5004.25
360.281	4662.8	360.281	5315.25	360.281	2975.24	360.281	4942.15
358.975	4715.55	358.975	5201.45	358.975	2923.07	358.975	4985.28
357.668	4676.47	357.668	5227.32	357.668	2953.16	357.668	4913.64
356.359	4578.12	356.359	5279.94	356.359	2990.88	356.359	4985.45
355.053	4779.99	355.053	5246.51	355.053	2957.86	355.053	4902.35
353.744	4672.1	353.744	5171.04	353.744	2907.63	353.744	4878.56
352.436	4610.11	352.436	5225.56	352.436	2863.16	352.436	4931.22
351.129	4695.3	351.129	5281.97	351.129	2872.22	351.129	4966.66
349.82	4564.55	349.82	5231.37	349.82	2862.16	349.82	4853.06
348.512	4758.6	348.512	5306.86	348.512	2909.41	348.512	4932.44
347.201	4736.76	347.201	5248.63	347.201	2885.98	347.201	4977.42
345.893	4791.31	345.893	5184.69	345.893	2912.21	345.893	4944.08
344.584	4683.54	344.584	5128.41	344.584	3012.9	344.584	5011.95
343.273	4745.72	343.273	5264.96	343.273	2943.64	343.273	4965.25
341.965	4836.5	341.965	5252.58	341.965	3011.84	341.965	5080.81
340.654	4761.23	340.654	5245.94	340.654	2971.24	340.654	5015.03
339.344	4907.31	339.344	5321.34	339.344	2970.71	339.344	5079.02
338.033	4893.09	338.033	5190.68	338.033	2974.01	338.033	5051.42
336.723	4884.6	336.723	5330.91	336.723	3049.78	336.723	5103.94
335.412	4942.86	335.412	5333.79	335.412	3060.68	335.412	5156.44
334.1	5104.06	334.1	5407.21	334.1	3044.89	334.1	5302.35
332.789	5240.42	332.789	5450.11	332.789	3118.7	332.789	5291.88
331.477	5348.13	331.477	5571.13	331.477	3228.7	331.477	5376.72
330.166	5469.16	330.166	5573.97	330.166	3245.29	330.166	5465.34
328.854	5626.33	328.854	5576.8	328.854	3279.01	328.854	5712.07
327.541	5692.02	327.541	5892.04	327.541	3465.12	327.541	5945.38
326.229	5841.49	326.229	5944.34	326.229	3647.36	326.229	6182.41
324.916	6006.13	324.916	6108.97	324.916	3726.7	324.916	6621.22
323.602	6128.84	323.602	6258.31	323.602	4032.58	323.602	6719.06
322.289	6369.52	322.289	6531.33	322.289	4151.8	322.289	7125.26
320.975	6730.03	320.975	6600.6	320.975	4512.7	320.975	7596.02
319.662	6822.09	319.662	6884.89	319.662	4704.1	319.662	8017.14
318.348	6986.42	318.348	7016.86	318.348	4849.78	318.348	8500.9
317.033	7280.04	317.033	7209.66	317.033	5098.12	317.033	8798.07
315.719	7354.84	315.719	7318.71	315.719	5099.13	315.719	9024.76
314.404	7587.45	314.404	7496.17	314.404	5248.46	314.404	9283.69
313.09	7645.06	313.09	7549.99	313.09	5355.91	313.09	9323.89
311.775	7769.18	311.775	7544.86	311.775	5375.88	311.775	9358.37
310.459	7803.92	310.459	7471.32	310.459	5433.86	310.459	9674.13
309.143	7680.93	309.143	7479.5	309.143	5383.49	309.143	9824.45
307.828	7470.59	307.828	7352.79	307.828	5321.75	307.828	9668.83
306.512	7072.26	306.512	7290.71	306.512	5372.1	306.512	9876.09
305.195	6687.36	305.195	7012.14	305.195	5329.38	305.195	9851.56
303.879	6471.6	303.879	6974.82	303.879	5140.44	303.879	9496.62
302.562	6029.99	302.562	6831.2	302.562	4915.5	302.562	9043.08
301.244	5785.95	301.244	6628.78	301.244	4755.19	301.244	8809.91
299.928	5371.18	299.928	6519.44	299.928	4568.35	299.928	8312.99
298.611	5368.34	298.611	6182.41	298.611	4334.14	298.611	7920.62
297.293	5065.73	297.293	5873.97	297.293	4098.12	297.293	7435.43
295.975	4928.26	295.975	5846.38	295.975	3983.58	295.975	7085.08
294.656	4787.04	294.656	5792.25	294.656	3742.01	294.656	6530.03
293.338	4607.95	293.338	5700.21	293.338	3663.6	293.338	6432.17
292.02	4694.35	292.02	5522.88	292.02	3505.6	292.02	6085.98
290.701	4581.69	290.701	5345.62	290.701	3326.79	290.701	5908.61
289.381	4588.46	289.381	5306.77	289.381	3227.65	289.381	5799.54
288.062	4426.59	288.062	5159.93	288.062	3138.02	288.062	5427.12
286.742	4514.85	286.742	5121.13	286.742	3063.58	286.742	5299.22
285.424	4491.33	285.424	5125.91	285.424	3004.32	285.424	5332.39
284.104	4414.78	284.104	5003.8	284.104	3007.58	284.104	5225.39
282.783	4442.41	282.783	5055.94	282.783	3016.52	282.783	5004.81
281.463	4375.36	281.463	4986.89	281.463	2856.95	281.463	5015.29
280.143	4457.88	280.143	5074.98	280.143	2843.2	280.143	4753.18
278.82	4330.29	278.82	5047.59	278.82	2810.53	278.82	4778.84
277.5	4380.62	277.5	4969.12	277.5	2840.31	277.5	4813.95
276.178	4423.37	276.178	4975.81	276.178	2817.11	276.178	4767.7
274.857	4413.13	274.857	4948.46	274.857	2884.71	274.857	4766.86
273.535	4365.07	273.535	4994.87	273.535	2833.14	273.535	4673.35
272.213	4415.36	272.213	4920.24	272.213	2832.64	272.213	4706.56
270.891	4539.36	270.891	4991.22	270.891	2860.5	270.891	4614.99
269.568	4610.39	269.568	4969.55	269.568	2965.85	269.568	4772.96
268.246	4532.09	268.246	5170.9	268.246	2976.67	268.246	4802.36
266.922	4705.14	266.922	5120.86	266.922	3021.49	266.922	4756.16
265.6	4609.85	265.6	5102.95	265.6	2960.51	265.6	4846.01
264.275	4525.92	264.275	5177.61	264.275	2984.54	264.275	4871.6
262.951	4653.55	262.951	5242.8	262.951	3138.88	262.951	4910.41
261.627	4677.28	261.627	5247.54	261.627	3191.2	261.627	5085.15
260.303	4695.34	260.303	5335.35	260.303	3241.61	260.303	5086.14
258.979	4722.83	258.979	5323.09	258.979	3295.78	258.979	5158.87
257.654	4872.98	257.654	5393.87	257.654	3227.26	257.654	5297.62
256.33	4857.02	256.33	5372.16	256.33	3392.75	256.33	5468.4
255.004	4831.64	255.004	5531.58	255.004	3503.46	255.004	5467.43
253.68	4953.4	253.68	5458.93	253.68	3563.2	253.68	5709.8
252.354	4928.01	252.354	5457.96	252.354	3536.17	252.354	5712.57
251.027	5027.08	251.027	5698.36	251.027	3635.49	251.027	5762.48
249.701	4965.87	249.701	5603.1	249.701	3791.33	249.701	6083.85
248.375	5027.2	248.375	5775.53	248.375	3862.29	248.375	6073.35
247.049	5028.19	247.049	5872.51	247.049	3980.34	247.049	6255.09
245.723	4878.45	245.723	5765.95	245.723	3970.22	245.723	6365.16
244.395	4986.86	244.395	5802.62	244.395	4090.09	244.395	6463.89
243.068	4946.42	243.068	5878.82	243.068	4134.58	243.068	6521.14
241.74	4971.92	241.74	5960.65	241.74	4143.27	241.74	6514.34
240.412	4893.84	240.412	5778.84	240.412	4037.09	240.412	6484.95
239.084	4778.14	239.084	5662.98	239.084	4008.14	239.084	6399.09
237.756	4813.06	237.756	5643.16	237.756	3858.73	237.756	6247.38
236.428	4765.16	236.428	5653.46	236.428	3724.43	236.428	6005.39
235.1	4674	235.1	5545.21	235.1	3631.57	235.1	5799.23
233.771	4590.4	233.771	5335.4	233.771	3399.53	233.771	5514.13
232.441	4583.95	232.441	5148.25	232.441	3391.41	232.441	5270.51
231.113	4585.02	231.113	5282.74	231.113	3095.55	231.113	5158.62
229.783	4509	229.783	5095.66	229.783	3155.17	229.783	4988.48
228.453	4433.01	228.453	4861.65	228.453	3049.34	228.453	4831.57
227.123	4394.63	227.123	4868.31	227.123	2902.19	227.123	4721.69
225.793	4497.22	225.793	4923.83	225.793	2839.66	225.793	4666.36
224.463	4417.51	224.463	4851.56	224.463	2786.55	224.463	4528.37
223.131	4366.01	223.131	4816.89	223.131	2769.15	223.131	4411.1
221.801	4483.57	221.801	4787.86	221.801	2755.51	221.801	4541.8
220.469	4368.23	220.469	4747.58	220.469	2740	220.469	4482.78
219.139	4393.74	219.139	4686.66	219.139	2762.05	219.139	4547.71
217.807	4417.37	217.807	4732.77	217.807	2757.81	217.807	4477.45
216.475	4508.57	216.475	4685.01	216.475	2736.67	216.475	4420.35
215.143	4353.89	215.143	4657.91	215.143	2632.97	215.143	4507.77
213.811	4338.11	213.811	4600.79	213.811	2790.12	213.811	4456.32
212.477	4419.89	212.477	4652.51	212.477	2603.91	212.477	4365.48
211.145	4315.94	211.145	4587.92	211.145	2654.09	211.145	4299.06
209.811	4363.94	209.811	4658.37	209.811	2593.61	209.811	4161.4
208.479	4265.67	208.479	4543.17	208.479	2566.9	208.479	4156.92
207.145	4223.68	207.145	4499.25	207.145	2517.71	207.145	4066.2
205.811	4202.31	205.811	4468.47	205.811	2567.87	205.811	3990.51
204.477	4124.74	204.477	4550.14	204.477	2619.89	204.477	3903.6
203.143	4131.5	203.143	4436.92	203.143	2488.27	203.143	4000.34
201.809	4061.46	201.809	4417.4	201.809	2485.96	201.809	3913.46
200.473	4015.79	200.473	4369.79	200.473	2440.57	200.473	3910.9
199.139	4043.17	199.139	4318.46	199.139	2443.88	199.139	3964.52
197.803	4057.44	197.803	4460	197.803	2523.96	197.803	3931.99
196.467	4024.9	196.467	4434.87	196.467	2512.28	196.467	3963.12
195.131	4052.26	195.131	4387.3	195.131	2519.33	195.131	3988.62
193.795	4068.39	193.795	4420.21	193.795	2481.46	193.795	3982.31
192.459	4060.19	192.459	4417.56	192.459	2499.73	192.459	3861.86
191.123	3973.42	191.123	4452.32	191.123	2512.38	191.123	4001.48
189.787	4055.01	189.787	4500.17	189.787	2496.98	189.787	4109.25
188.449	4041.21	188.449	4570.43	188.449	2492.79	188.449	4112.27
187.113	4053.58	187.113	4558.41	187.113	2559.66	187.113	4059.19
185.775	4148.21	185.775	4559.47	185.775	2609.69	185.775	4101.47
184.438	4246.53	184.438	4538.11	184.438	2564.37	184.438	4113.83
183.1	4238.31	183.1	4610.19	183.1	2584.47	183.1	4161.69
181.762	4248.77	181.762	4613.11	181.762	2696.12	181.762	4226.35
180.424	4427.36	180.424	4673.94	180.424	2712.46	180.424	4296.59
179.086	4402.29	179.086	4641.37	179.086	2708.24	179.086	4379.88
177.746	4530.37	177.746	4717.11	177.746	2814.21	177.746	4358.57
176.408	4525.83	176.408	4729.35	176.408	2778.23	176.408	4464.22
175.068	4612.77	175.068	4810.65	175.068	2802.01	175.068	4735.98
173.729	4697.81	173.729	4753.81	173.729	2853.78	173.729	4591.43
172.389	4751.1	172.389	4954.51	172.389	2843.94	172.389	4620.47
171.049	4873.4	171.049	5018.93	171.049	2942.33	171.049	4809.97
169.709	4749.42	169.709	4922.91	169.709	3068.66	169.709	5029.24
168.369	4938.83	168.369	5024.62	168.369	3092.36	168.369	5048.87
167.027	5049.84	167.027	5064.76	167.027	3108.6	167.027	5116.97
165.688	5104.88	165.688	5255.9	165.688	3173.3	165.688	5213.02
164.346	5247.52	164.346	5307.17	164.346	3346.11	164.346	5292.26
163.004	5207.45	163.004	5356.55	163.004	3408.89	163.004	5369.6
161.664	5273.61	161.664	5385.42	161.664	3598.36	161.664	5635.13
160.322	5347.21	160.322	5520.48	160.322	3607.04	160.322	5762.69
158.979	5383.52	158.979	5674.12	158.979	3766.6	158.979	5929.32
157.637	5343.46	157.637	5654.49	157.637	3877.68	157.637	6043.75
156.295	5476.59	156.295	5675.84	156.295	3828.58	156.295	6091.1
154.951	5388.11	154.951	5613.39	154.951	3887.48	154.951	6125.39
153.609	5415.08	153.609	5640.32	153.609	3894.24	153.609	6183.88
152.266	5410.4	152.266	5572.32	152.266	3880.53	152.266	6136.26
150.922	5411.31	150.922	5597.39	150.922	3965.44	150.922	6064.46
149.578	5365.7	149.578	5615.01	149.578	3867.99	149.578	6031.76
148.234	5323.83	148.234	5379.63	148.234	3794.76	148.234	5868.86
146.891	5328.46	146.891	5430.76	146.891	3671.34	146.891	5715.31
145.545	5245.7	145.545	5474.42	145.545	3607.47	145.545	5691.99
144.201	5281.96	144.201	5360.05	144.201	3549.19	144.201	5402.81
142.855	5301.47	142.855	5230.84	142.855	3442.61	142.855	5478.06
141.512	5428.77	141.512	5198.32	141.512	3464.31	141.512	5374.88
140.166	5373.93	140.166	5152.8	140.166	3341.05	140.166	5318.18
138.82	5332.1	138.82	5239.21	138.82	3396.2	138.82	5213.2
137.475	5357.17	137.475	5212.28	137.475	3230.27	137.475	5351.59
136.127	5410.08	136.127	5261.5	136.127	3387.57	136.127	5434.22
134.781	5331.13	134.781	5219.72	134.781	3418.53	134.781	5297.71
133.436	5229.93	133.436	5304.2	133.436	3391.94	133.436	5502.85
132.088	5306.97	132.088	5305.11	132.088	3341.22	132.088	5509.3
130.74	5354.28	130.74	5304.17	130.74	3431.57	130.74	5454.5
129.395	5386.74	129.395	5362.61	129.395	3377.15	129.395	5627.96
128.047	5385.78	128.047	5380.22	128.047	3497.14	128.047	5719.73
126.699	5219.74	126.699	5214.18	126.699	3583.7	126.699	5861.55
125.35	5296.71	125.35	5474.75	125.35	3681.36	125.35	6018.15
124.002	5258.69	124.002	5410.74	124.002	3725.21	124.002	6080.13
122.654	5205.85	122.654	5478.38	122.654	3689.33	122.654	6145.79
121.305	5308.73	121.305	5319.85	121.305	3720.19	121.305	6146.56
119.957	5363.39	119.957	5535.74	119.957	3708.41	119.957	6191.8
118.607	5321.67	118.607	5523.65	118.607	3765.2	118.607	6290.77
117.258	5368.9	117.258	5500.44	117.258	3723.77	117.258	6263.72
115.908	5264.22	115.908	5475.38	115.908	3697.18	115.908	6195.93
114.559	5328.11	114.559	5468.86	114.559	3853.94	114.559	6315.21
113.207	5377.16	113.207	5451.23	113.207	3842.15	113.207	6245.58
111.857	5307.71	111.857	5422.49	111.857	3776.67	111.857	6246.32
110.506	5412.27	110.506	5441.89	110.506	3679.75	110.506	6145.26
109.156	5411.32	109.156	5487.19	109.156	3714.27	109.156	6081.25
107.805	5501.02	107.805	5349.3	107.805	3641.45	107.805	6167.14
106.453	5440.85	106.453	5439	106.453	3777.7	106.453	6204.9
105.102	5643.35	105.102	5465.78	105.102	3679	105.102	6007.74
103.75	5511.05	103.75	5333.51	103.75	3523	103.75	5990.03
102.398	5473.09	102.398	5267.85	102.398	3507.59	102.398	5957.53
101.045	5584.89	101.045	5183.73	101.045	3494.02	101.045	5878.83
99.6934	5726.23	99.6934	5132.9	99.6934	3478.62	99.6934	5757.65
98.3398	5695.64	98.3398	5119.06	98.3398	3352.34	98.3398	5743.69

## Sheet: Fig 1d
Figure 1d	solid state CP/MAS 13C-NMR spectra
Sample	G-5	Sample	G-10	Sample	G-20	Sample	G-30
Chemical Shift/ppm	Intensity	Chemical Shift/ppm	Intensity	Chemical Shift/ppm	Intensity	Chemical Shift/ppm	Intensity
110.075	-75.8913	110.125	-38.4615	110.125	-109.729	110.125	28.9027
110.05	-75.8913	110.1	-38.4615	110.1	-109.729	110.1	28.9027
110.025	-75.8913	110.075	-38.4615	110.075	-109.729	110.1	24.8869
110	-75.8913	110.05	-38.4615	110.05	-109.729	110.075	24.8869
110	-78.7776	110.05	-41.629	110.025	-109.729	110.05	24.8869
109.975	-78.7776	110.025	-41.629	110	-109.729	110.05	20.871
109.975	-81.6638	110	-41.629	110	-105.43	110.025	20.871
109.95	-81.6638	110	-44.7964	109.975	-105.43	110	20.871
109.925	-81.6638	109.975	-44.7964	109.95	-105.43	110	16.8552
109.925	-84.5501	109.95	-44.7964	109.925	-101.131	109.975	16.8552
109.9	-84.5501	109.925	-44.7964	109.925	-101.131	109.975	12.8394
109.9	-87.4363	109.925	-47.9638	109.9	-101.131	109.95	12.8394
109.875	-87.4363	109.9	-47.9638	109.9	-96.8326	109.95	8.82353
109.875	-87.4363	109.875	-47.9638	109.875	-96.8326	109.925	8.82353
109.85	-90.3226	109.875	-51.1312	109.875	-92.5339	109.925	4.80769
109.824	-90.3226	109.849	-51.1312	109.849	-92.5339	109.9	4.80769
109.824	-93.2088	109.824	-51.1312	109.849	-88.2353	109.9	0.79186
109.799	-93.2088	109.824	-54.2986	109.824	-88.2353	109.875	0.79186
109.799	-96.0951	109.799	-54.2986	109.824	-83.9367	109.875	0.79186
109.774	-96.0951	109.774	-54.2986	109.799	-83.9367	109.849	-3.22398
109.774	-98.9813	109.774	-57.4661	109.799	-83.9367	109.824	-3.22398
109.749	-98.9813	109.749	-57.4661	109.774	-79.638	109.824	-7.23982
109.749	-98.9813	109.724	-57.4661	109.774	-79.638	109.799	-7.23982
109.724	-101.868	109.699	-57.4661	109.749	-75.3394	109.799	-11.2557
109.724	-101.868	109.674	-57.4661	109.749	-75.3394	109.774	-11.2557
109.699	-104.754	109.649	-57.4661	109.724	-71.0407	109.774	-11.2557
109.674	-104.754	109.624	-57.4661	109.724	-71.0407	109.749	-15.2715
109.674	-107.64	109.624	-54.2986	109.699	-66.7421	109.724	-15.2715
109.649	-107.64	109.599	-54.2986	109.699	-66.7421	109.724	-19.2873
109.649	-110.526	109.574	-54.2986	109.674	-62.4434	109.699	-19.2873
109.624	-110.526	109.574	-51.1312	109.674	-62.4434	109.699	-23.3032
109.624	-110.526	109.548	-51.1312	109.649	-58.1448	109.674	-23.3032
109.599	-113.413	109.523	-51.1312	109.624	-58.1448	109.674	-23.3032
109.574	-113.413	109.523	-47.9638	109.624	-53.8462	109.649	-27.319
109.574	-116.299	109.498	-47.9638	109.599	-53.8462	109.624	-27.319
109.549	-116.299	109.498	-44.7964	109.599	-49.5475	109.624	-31.3348
109.549	-119.185	109.473	-44.7964	109.574	-49.5475	109.599	-31.3348
109.523	-119.185	109.473	-41.629	109.574	-49.5475	109.574	-31.3348
109.523	-119.185	109.448	-41.629	109.548	-45.2489	109.574	-35.3507
109.498	-122.071	109.448	-38.4615	109.523	-45.2489	109.548	-35.3507
109.473	-122.071	109.423	-38.4615	109.523	-40.9502	109.523	-35.3507
109.473	-124.958	109.423	-35.2941	109.498	-40.9502	109.523	-39.3665
109.448	-124.958	109.398	-35.2941	109.473	-40.9502	109.498	-39.3665
109.423	-124.958	109.398	-32.1267	109.473	-36.6516	109.473	-39.3665
109.398	-124.958	109.373	-32.1267	109.448	-36.6516	109.473	-43.3824
109.373	-124.958	109.373	-28.9593	109.423	-36.6516	109.448	-43.3824
109.348	-124.958	109.348	-28.9593	109.398	-36.6516	109.423	-43.3824
109.323	-124.958	109.348	-25.7919	109.373	-36.6516	109.398	-43.3824
109.298	-124.958	109.348	-22.6244	109.348	-36.6516	109.373	-43.3824
109.273	-124.958	109.323	-22.6244	109.323	-36.6516	109.348	-43.3824
109.248	-124.958	109.323	-19.457	109.298	-36.6516	109.323	-43.3824
109.248	-122.071	109.298	-19.457	109.273	-36.6516	109.298	-43.3824
109.223	-122.071	109.298	-16.2896	109.273	-40.9502	109.273	-43.3824
109.223	-119.185	109.298	-13.1222	109.247	-40.9502	109.247	-43.3824
109.197	-119.185	109.273	-13.1222	109.247	-45.2489	109.222	-43.3824
109.197	-116.299	109.273	-9.95475	109.222	-45.2489	109.197	-43.3824
109.172	-116.299	109.247	-9.95475	109.197	-45.2489	109.172	-43.3824
109.172	-113.413	109.247	-6.78733	109.197	-49.5475	109.147	-43.3824
109.147	-113.413	109.247	-3.61991	109.172	-49.5475	109.147	-39.3665
109.147	-110.526	109.247	-0.45249	109.172	-53.8462	109.122	-39.3665
109.122	-110.526	109.222	-0.45249	109.147	-53.8462	109.097	-39.3665
109.122	-107.64	109.222	2.71493	109.147	-58.1448	109.072	-39.3665
109.097	-107.64	109.222	5.88235	109.122	-58.1448	109.047	-39.3665
109.097	-104.754	109.222	9.04977	109.122	-58.1448	109.047	-35.3507
109.072	-104.754	109.197	9.04977	109.097	-62.4434	109.022	-35.3507
109.072	-101.868	109.197	12.2172	109.097	-62.4434	108.997	-35.3507
109.072	-98.9813	109.172	12.2172	109.072	-66.7421	108.971	-35.3507
109.047	-98.9813	109.172	15.3846	109.047	-66.7421	108.946	-35.3507
109.047	-96.0951	109.172	18.552	109.047	-71.0407	108.946	-31.3348
109.022	-96.0951	109.147	18.552	109.022	-71.0407	108.921	-31.3348
109.022	-93.2088	109.147	21.7195	109.022	-75.3394	108.896	-31.3348
109.022	-90.3226	109.122	21.7195	108.997	-75.3394	108.896	-27.319
108.997	-90.3226	109.122	24.8869	108.997	-75.3394	108.871	-27.319
108.997	-87.4363	109.122	24.8869	108.971	-79.638	108.846	-27.319
108.972	-87.4363	109.097	28.0543	108.946	-79.638	108.821	-27.319
108.972	-84.5501	109.097	28.0543	108.946	-83.9367	108.796	-27.319
108.972	-81.6638	109.072	31.2217	108.921	-83.9367	108.796	-23.3032
108.947	-81.6638	109.072	31.2217	108.896	-83.9367	108.771	-23.3032
108.947	-78.7776	109.047	34.3891	108.896	-88.2353	108.746	-23.3032
108.922	-78.7776	109.047	34.3891	108.871	-88.2353	108.721	-23.3032
108.922	-75.8913	109.022	37.5566	108.846	-88.2353	108.696	-23.3032
108.922	-73.0051	109.022	37.5566	108.846	-92.5339	108.696	-19.2873
108.896	-73.0051	108.997	40.724	108.821	-92.5339	108.67	-19.2873
108.896	-70.1188	108.997	40.724	108.796	-92.5339	108.645	-19.2873
108.871	-70.1188	108.971	43.8914	108.771	-92.5339	108.62	-19.2873
108.871	-67.2326	108.946	43.8914	108.746	-92.5339	108.595	-19.2873
108.871	-64.3464	108.946	47.0588	108.721	-92.5339	108.595	-15.2715
108.846	-64.3464	108.921	47.0588	108.696	-92.5339	108.57	-15.2715
108.846	-61.4601	108.896	47.0588	108.67	-92.5339	108.545	-15.2715
108.846	-58.5739	108.871	47.0588	108.645	-92.5339	108.545	-11.2557
108.821	-58.5739	108.846	47.0588	108.645	-88.2353	108.52	-11.2557
108.821	-55.6876	108.846	43.8914	108.62	-88.2353	108.495	-11.2557
108.821	-52.8014	108.821	43.8914	108.62	-83.9367	108.47	-11.2557
108.796	-52.8014	108.821	40.724	108.595	-83.9367	108.47	-11.2557
108.796	-49.9151	108.796	40.724	108.595	-79.638	108.445	-7.23982
108.771	-49.9151	108.796	37.5566	108.57	-79.638	108.42	-7.23982
108.771	-47.0289	108.771	37.5566	108.57	-79.638	108.395	-7.23982
108.771	-44.1426	108.771	34.3891	108.545	-75.3394	108.369	-7.23982
108.746	-44.1426	108.746	34.3891	108.545	-75.3394	108.369	-3.22398
108.746	-41.2564	108.746	31.2217	108.52	-71.0407	108.344	-3.22398
108.721	-41.2564	108.721	31.2217	108.52	-71.0407	108.319	-3.22398
108.721	-38.3701	108.721	28.0543	108.495	-66.7421	108.294	-3.22398
108.721	-35.4839	108.696	28.0543	108.495	-66.7421	108.269	-3.22398
108.696	-35.4839	108.696	24.8869	108.47	-62.4434	108.269	0.79186
108.696	-32.5976	108.67	24.8869	108.47	-58.1448	108.244	0.79186
108.671	-32.5976	108.67	21.7195	108.445	-58.1448	108.219	0.79186
108.671	-29.7114	108.67	18.552	108.445	-53.8462	108.219	4.80769
108.671	-29.7114	108.645	18.552	108.42	-49.5475	108.194	4.80769
108.646	-26.8251	108.645	15.3846	108.42	-49.5475	108.169	4.80769
108.646	-26.8251	108.62	15.3846	108.395	-45.2489	108.144	4.80769
108.621	-23.9389	108.62	12.2172	108.395	-45.2489	108.119	4.80769
108.621	-23.9389	108.62	9.04977	108.395	-40.9502	108.119	8.82353
108.596	-21.0526	108.595	9.04977	108.369	-40.9502	108.094	8.82353
108.596	-21.0526	108.595	5.88235	108.369	-36.6516	108.068	8.82353
108.57	-18.1664	108.595	2.71493	108.344	-36.6516	108.043	8.82353
108.57	-18.1664	108.57	2.71493	108.344	-32.3529	108.018	8.82353
108.545	-15.2801	108.57	-0.45249	108.344	-32.3529	107.993	8.82353
108.545	-15.2801	108.57	-3.61991	108.319	-28.0543	107.968	8.82353
108.52	-12.3939	108.545	-3.61991	108.319	-28.0543	107.943	8.82353
108.495	-12.3939	108.545	-6.78733	108.294	-23.7557	107.918	8.82353
108.495	-9.50764	108.545	-9.95475	108.294	-23.7557	107.893	8.82353
108.47	-9.50764	108.52	-9.95475	108.269	-19.457	107.868	8.82353
108.445	-9.50764	108.52	-13.1222	108.269	-19.457	107.843	8.82353
108.42	-9.50764	108.52	-16.2896	108.244	-15.1584	107.818	8.82353
108.395	-9.50764	108.495	-16.2896	108.219	-15.1584	107.792	8.82353
108.37	-9.50764	108.495	-19.457	108.219	-10.8597	107.767	8.82353
108.345	-9.50764	108.495	-22.6244	108.194	-10.8597	107.767	4.80769
108.32	-9.50764	108.47	-22.6244	108.194	-6.56109	107.742	4.80769
108.32	-12.3939	108.47	-25.7919	108.169	-6.56109	107.717	4.80769
108.295	-12.3939	108.47	-28.9593	108.169	-6.56109	107.717	0.79186
108.269	-12.3939	108.47	-32.1267	108.144	-2.26244	107.692	0.79186
108.269	-15.2801	108.445	-32.1267	108.119	-2.26244	107.692	-3.22398
108.244	-15.2801	108.445	-35.2941	108.119	2.0362	107.667	-3.22398
108.219	-15.2801	108.445	-38.4615	108.094	2.0362	107.642	-3.22398
108.219	-18.1664	108.445	-41.629	108.068	2.0362	107.642	-7.23982
108.194	-18.1664	108.42	-41.629	108.043	2.0362	107.617	-7.23982
108.194	-21.0526	108.42	-44.7964	108.018	2.0362	107.617	-11.2557
108.169	-21.0526	108.42	-47.9638	107.993	2.0362	107.592	-11.2557
108.169	-21.0526	108.395	-47.9638	107.968	2.0362	107.592	-15.2715
108.144	-23.9389	108.395	-51.1312	107.943	2.0362	107.567	-15.2715
108.119	-23.9389	108.395	-54.2986	107.918	2.0362	107.567	-19.2873
108.119	-26.8251	108.369	-54.2986	107.918	-2.26244	107.542	-19.2873
108.094	-26.8251	108.369	-57.4661	107.893	-2.26244	107.542	-23.3032
108.094	-29.7114	108.344	-57.4661	107.893	-6.56109	107.517	-23.3032
108.069	-29.7114	108.344	-60.6335	107.868	-6.56109	107.517	-27.319
108.069	-29.7114	108.344	-63.8009	107.868	-6.56109	107.491	-27.319
108.044	-32.5976	108.319	-63.8009	107.843	-10.8597	107.491	-31.3348
108.019	-32.5976	108.319	-66.9683	107.818	-10.8597	107.466	-31.3348
108.019	-35.4839	108.294	-66.9683	107.818	-15.1584	107.466	-35.3507
107.994	-35.4839	108.294	-70.1358	107.792	-15.1584	107.441	-35.3507
107.969	-35.4839	108.294	-70.1358	107.792	-19.457	107.441	-39.3665
107.969	-38.3701	108.269	-73.3032	107.767	-19.457	107.416	-39.3665
107.943	-38.3701	108.269	-73.3032	107.767	-23.7557	107.416	-43.3824
107.943	-41.2564	108.244	-76.4706	107.742	-23.7557	107.391	-43.3824
107.918	-41.2564	108.219	-76.4706	107.742	-23.7557	107.391	-47.3982
107.918	-41.2564	108.219	-79.638	107.717	-28.0543	107.366	-47.3982
107.893	-44.1426	108.194	-79.638	107.717	-28.0543	107.366	-51.414
107.868	-44.1426	108.169	-79.638	107.692	-32.3529	107.341	-51.414
107.843	-44.1426	108.169	-82.8054	107.692	-36.6516	107.341	-55.4299
107.818	-44.1426	108.144	-82.8054	107.667	-36.6516	107.316	-55.4299
107.818	-47.0289	108.119	-82.8054	107.642	-40.9502	107.316	-59.4457
107.793	-47.0289	108.094	-82.8054	107.642	-40.9502	107.291	-59.4457
107.768	-47.0289	108.094	-79.638	107.617	-40.9502	107.291	-63.4615
107.743	-47.0289	108.068	-79.638	107.617	-45.2489	107.266	-63.4615
107.718	-47.0289	108.068	-79.638	107.592	-45.2489	107.266	-63.4615
107.693	-47.0289	108.043	-76.4706	107.592	-49.5475	107.241	-67.4774
107.668	-47.0289	108.018	-76.4706	107.567	-49.5475	107.241	-67.4774
107.642	-47.0289	108.018	-73.3032	107.567	-53.8462	107.216	-71.4932
107.617	-47.0289	107.993	-73.3032	107.542	-53.8462	107.19	-71.4932
107.592	-47.0289	107.993	-70.1358	107.542	-53.8462	107.19	-75.5091
107.567	-47.0289	107.968	-70.1358	107.517	-58.1448	107.165	-75.5091
107.542	-47.0289	107.968	-66.9683	107.491	-58.1448	107.165	-79.5249
107.542	-44.1426	107.943	-66.9683	107.466	-58.1448	107.14	-79.5249
107.517	-44.1426	107.943	-63.8009	107.441	-58.1448	107.14	-79.5249
107.492	-44.1426	107.943	-60.6335	107.441	-62.4434	107.115	-83.5407
107.467	-44.1426	107.918	-60.6335	107.416	-62.4434	107.09	-83.5407
107.442	-44.1426	107.918	-57.4661	107.391	-62.4434	107.09	-87.5566
107.442	-41.2564	107.893	-57.4661	107.366	-62.4434	107.065	-87.5566
107.417	-41.2564	107.893	-54.2986	107.341	-62.4434	107.04	-87.5566
107.392	-41.2564	107.893	-51.1312	107.316	-62.4434	107.015	-87.5566
107.367	-41.2564	107.868	-51.1312	107.291	-62.4434	106.99	-87.5566
107.342	-41.2564	107.868	-47.9638	107.291	-58.1448	106.965	-87.5566
107.316	-41.2564	107.868	-44.7964	107.266	-58.1448	106.94	-87.5566
107.291	-41.2564	107.843	-44.7964	107.241	-58.1448	106.914	-87.5566
107.266	-41.2564	107.843	-41.629	107.241	-53.8462	106.914	-83.5407
107.241	-41.2564	107.843	-38.4615	107.216	-53.8462	106.889	-83.5407
107.241	-44.1426	107.818	-38.4615	107.216	-49.5475	106.864	-83.5407
107.216	-44.1426	107.818	-35.2941	107.19	-49.5475	106.864	-79.5249
107.191	-44.1426	107.792	-35.2941	107.19	-49.5475	106.839	-79.5249
107.166	-44.1426	107.792	-32.1267	107.165	-45.2489	106.839	-75.5091
107.166	-47.0289	107.792	-28.9593	107.14	-45.2489	106.814	-75.5091
107.141	-47.0289	107.767	-28.9593	107.14	-40.9502	106.814	-71.4932
107.141	-47.0289	107.767	-25.7919	107.115	-40.9502	106.789	-71.4932
107.116	-49.9151	107.767	-22.6244	107.115	-36.6516	106.789	-67.4774
107.091	-49.9151	107.742	-22.6244	107.09	-36.6516	106.764	-67.4774
107.091	-52.8014	107.742	-19.457	107.09	-32.3529	106.764	-63.4615
107.066	-52.8014	107.742	-16.2896	107.065	-32.3529	106.739	-63.4615
107.066	-55.6876	107.717	-16.2896	107.065	-32.3529	106.739	-59.4457
107.041	-55.6876	107.717	-13.1222	107.04	-28.0543	106.714	-59.4457
107.041	-55.6876	107.717	-9.95475	107.04	-28.0543	106.714	-55.4299
107.016	-58.5739	107.692	-9.95475	107.015	-23.7557	106.689	-55.4299
106.99	-58.5739	107.692	-6.78733	106.99	-23.7557	106.689	-51.414
106.99	-61.4601	107.692	-3.61991	106.99	-19.457	106.689	-47.3982
106.965	-61.4601	107.692	-3.61991	106.965	-19.457	106.664	-47.3982
106.965	-64.3464	107.667	-0.45249	106.965	-19.457	106.664	-43.3824
106.94	-64.3464	107.667	2.71493	106.94	-15.1584	106.639	-43.3824
106.94	-67.2326	107.667	5.88235	106.914	-15.1584	106.639	-39.3665
106.915	-67.2326	107.642	5.88235	106.914	-10.8597	106.639	-35.3507
106.915	-70.1188	107.642	9.04977	106.889	-10.8597	106.613	-35.3507
106.89	-70.1188	107.617	9.04977	106.864	-10.8597	106.613	-31.3348
106.89	-73.0051	107.617	12.2172	106.864	-6.56109	106.588	-31.3348
106.865	-75.8913	107.617	12.2172	106.839	-6.56109	106.588	-27.319
106.865	-75.8913	107.592	15.3846	106.814	-6.56109	106.588	-23.3032
106.84	-78.7776	107.592	15.3846	106.789	-6.56109	106.563	-23.3032
106.84	-78.7776	107.567	18.552	106.764	-6.56109	106.563	-19.2873
106.84	-78.7776	107.567	18.552	106.739	-6.56109	106.538	-19.2873
106.815	-81.6638	107.542	21.7195	106.714	-6.56109	106.538	-15.2715
106.815	-81.6638	107.542	21.7195	106.689	-6.56109	106.538	-11.2557
106.79	-84.5501	107.517	24.8869	106.664	-6.56109	106.513	-11.2557
106.765	-84.5501	107.491	24.8869	106.664	-10.8597	106.513	-7.23982
106.765	-87.4363	107.491	28.0543	106.639	-10.8597	106.513	-3.22398
106.74	-87.4363	107.466	28.0543	106.639	-15.1584	106.488	-3.22398
106.715	-87.4363	107.441	28.0543	106.613	-15.1584	106.488	0.79186
106.715	-90.3226	107.441	24.8869	106.613	-15.1584	106.488	4.80769
106.689	-90.3226	107.416	24.8869	106.588	-19.457	106.463	4.80769
106.664	-90.3226	107.391	24.8869	106.563	-19.457	106.463	8.82353
106.664	-93.2088	107.391	21.7195	106.563	-23.7557	106.438	8.82353
106.639	-93.2088	107.366	21.7195	106.538	-23.7557	106.438	12.8394
106.614	-93.2088	107.366	18.552	106.538	-28.0543	106.438	16.8552
106.589	-93.2088	107.341	18.552	106.513	-28.0543	106.413	16.8552
106.564	-93.2088	107.341	15.3846	106.513	-32.3529	106.413	20.871
106.564	-90.3226	107.316	15.3846	106.488	-32.3529	106.388	20.871
106.539	-90.3226	107.316	12.2172	106.488	-36.6516	106.388	24.8869
106.514	-90.3226	107.291	12.2172	106.463	-36.6516	106.388	28.9027
106.514	-87.4363	107.291	9.04977	106.463	-40.9502	106.363	28.9027
106.489	-87.4363	107.266	9.04977	106.438	-40.9502	106.363	32.9186
106.464	-87.4363	107.266	5.88235	106.438	-45.2489	106.338	32.9186
106.464	-84.5501	107.266	2.71493	106.413	-45.2489	106.338	36.9344
106.439	-84.5501	107.241	2.71493	106.413	-49.5475	106.338	40.9502
106.439	-81.6638	107.241	-0.45249	106.388	-49.5475	106.312	40.9502
106.414	-81.6638	107.241	-3.61991	106.388	-53.8462	106.312	44.9661
106.414	-78.7776	107.216	-3.61991	106.363	-53.8462	106.287	44.9661
106.389	-78.7776	107.216	-6.78733	106.363	-58.1448	106.287	48.9819
106.389	-75.8913	107.216	-9.95475	106.338	-58.1448	106.287	48.9819
106.363	-75.8913	107.19	-9.95475	106.338	-62.4434	106.262	52.9977
106.363	-73.0051	107.19	-13.1222	106.312	-62.4434	106.262	52.9977
106.338	-73.0051	107.19	-16.2896	106.312	-66.7421	106.237	57.0136
106.338	-70.1188	107.165	-16.2896	106.287	-66.7421	106.212	57.0136
106.338	-67.2326	107.165	-19.457	106.287	-66.7421	106.212	61.0294
106.313	-67.2326	107.165	-22.6244	106.262	-71.0407	106.187	61.0294
106.313	-64.3464	107.14	-22.6244	106.262	-71.0407	106.187	65.0452
106.288	-64.3464	107.14	-25.7919	106.237	-75.3394	106.162	65.0452
106.288	-61.4601	107.14	-28.9593	106.212	-75.3394	106.162	69.0611
106.288	-58.5739	107.14	-32.1267	106.212	-79.638	106.137	69.0611
106.263	-58.5739	107.115	-32.1267	106.187	-79.638	106.112	69.0611
106.263	-55.6876	107.115	-35.2941	106.187	-79.638	106.087	69.0611
106.238	-55.6876	107.115	-38.4615	106.162	-83.9367	106.087	73.0769
106.238	-52.8014	107.09	-38.4615	106.137	-83.9367	106.062	73.0769
106.238	-49.9151	107.09	-41.629	106.112	-83.9367	106.036	73.0769
106.213	-49.9151	107.09	-44.7964	106.087	-83.9367	106.036	69.0611
106.213	-47.0289	107.09	-47.9638	106.062	-83.9367	106.011	69.0611
106.188	-47.0289	107.065	-47.9638	106.036	-83.9367	105.986	69.0611
106.188	-44.1426	107.065	-51.1312	106.036	-79.638	105.986	65.0452
106.188	-41.2564	107.065	-54.2986	106.011	-79.638	105.961	65.0452
106.163	-41.2564	107.04	-54.2986	105.986	-79.638	105.936	65.0452
106.163	-38.3701	107.04	-57.4661	105.961	-79.638	105.936	61.0294
106.163	-35.4839	107.04	-60.6335	105.961	-75.3394	105.911	61.0294
106.138	-35.4839	107.04	-63.8009	105.936	-75.3394	105.911	57.0136
106.138	-32.5976	107.015	-63.8009	105.936	-75.3394	105.886	57.0136
106.138	-29.7114	107.015	-66.9683	105.911	-71.0407	105.886	52.9977
106.138	-26.8251	107.015	-70.1358	105.886	-71.0407	105.861	52.9977
106.113	-26.8251	107.015	-73.3032	105.886	-66.7421	105.861	48.9819
106.113	-23.9389	106.99	-73.3032	105.861	-66.7421	105.836	48.9819
106.113	-21.0526	106.99	-76.4706	105.861	-62.4434	105.836	44.9661
106.113	-18.1664	106.99	-79.638	105.836	-62.4434	105.811	44.9661
106.088	-18.1664	106.99	-79.638	105.836	-58.1448	105.811	40.9502
106.088	-15.2801	106.965	-82.8054	105.811	-58.1448	105.786	40.9502
106.062	-15.2801	106.965	-85.9728	105.811	-58.1448	105.786	36.9344
106.062	-12.3939	106.965	-89.1403	105.786	-53.8462	105.761	36.9344
106.062	-9.50764	106.965	-92.3077	105.786	-53.8462	105.761	32.9186
106.037	-9.50764	106.965	-92.3077	105.761	-49.5475	105.735	32.9186
106.037	-6.62139	106.94	-95.4751	105.761	-49.5475	105.735	28.9027
106.012	-6.62139	106.94	-98.6425	105.735	-45.2489	105.71	28.9027
106.012	-3.73514	106.94	-101.81	105.735	-45.2489	105.71	24.8869
106.012	-0.8489	106.94	-104.977	105.71	-40.9502	105.685	24.8869
105.987	-0.8489	106.914	-104.977	105.71	-40.9502	105.685	20.871
105.987	2.03735	106.914	-108.145	105.685	-36.6516	105.66	20.871
105.962	2.03735	106.914	-111.312	105.685	-36.6516	105.66	16.8552
105.962	4.9236	106.914	-114.48	105.66	-32.3529	105.66	16.8552
105.962	7.80985	106.889	-114.48	105.66	-32.3529	105.635	12.8394
105.937	7.80985	106.889	-117.647	105.635	-28.0543	105.635	8.82353
105.937	10.6961	106.889	-120.814	105.635	-28.0543	105.61	8.82353
105.912	10.6961	106.864	-120.814	105.61	-23.7557	105.61	4.80769
105.912	13.5823	106.864	-123.982	105.585	-23.7557	105.585	4.80769
105.887	13.5823	106.864	-127.149	105.585	-19.457	105.585	0.79186
105.887	16.4686	106.839	-127.149	105.56	-19.457	105.56	0.79186
105.862	16.4686	106.839	-130.317	105.535	-19.457	105.56	-3.22398
105.862	19.3548	106.839	-133.484	105.535	-15.1584	105.56	-3.22398
105.837	19.3548	106.814	-133.484	105.51	-15.1584	105.535	-7.23982
105.837	19.3548	106.814	-136.652	105.485	-15.1584	105.535	-7.23982
105.812	22.2411	106.789	-136.652	105.485	-10.8597	105.51	-11.2557
105.787	22.2411	106.789	-139.819	105.46	-10.8597	105.51	-15.2715
105.787	25.1273	106.789	-142.986	105.434	-10.8597	105.485	-15.2715
105.762	25.1273	106.764	-142.986	105.409	-10.8597	105.485	-19.2873
105.736	25.1273	106.764	-146.154	105.384	-10.8597	105.46	-19.2873
105.711	25.1273	106.739	-146.154	105.359	-10.8597	105.46	-19.2873
105.686	25.1273	106.739	-149.321	105.359	-15.1584	105.434	-23.3032
105.661	25.1273	106.739	-149.321	105.334	-15.1584	105.434	-23.3032
105.636	25.1273	106.714	-152.489	105.334	-19.457	105.409	-27.319
105.636	22.2411	106.714	-152.489	105.309	-19.457	105.409	-27.319
105.611	22.2411	106.689	-155.656	105.309	-19.457	105.384	-31.3348
105.611	19.3548	106.664	-155.656	105.284	-23.7557	105.359	-31.3348
105.586	19.3548	106.664	-158.824	105.259	-23.7557	105.359	-35.3507
105.586	19.3548	106.639	-158.824	105.259	-28.0543	105.334	-35.3507
105.561	16.4686	106.613	-158.824	105.234	-28.0543	105.309	-35.3507
105.536	16.4686	106.588	-158.824	105.234	-32.3529	105.309	-39.3665
105.536	13.5823	106.563	-158.824	105.209	-32.3529	105.284	-39.3665
105.511	13.5823	106.563	-155.656	105.209	-36.6516	105.259	-39.3665
105.511	10.6961	106.538	-155.656	105.184	-36.6516	105.259	-43.3824
105.486	10.6961	106.538	-152.489	105.184	-40.9502	105.234	-43.3824
105.486	7.80985	106.513	-152.489	105.158	-40.9502	105.209	-43.3824
105.461	7.80985	106.513	-149.321	105.158	-45.2489	105.184	-43.3824
105.461	4.9236	106.488	-149.321	105.133	-45.2489	105.158	-43.3824
105.435	4.9236	106.488	-146.154	105.133	-49.5475	105.133	-43.3824
105.435	2.03735	106.463	-146.154	105.108	-49.5475	105.108	-43.3824
105.41	2.03735	106.463	-142.986	105.108	-53.8462	105.083	-43.3824
105.41	-0.8489	106.438	-142.986	105.083	-53.8462	105.058	-43.3824
105.385	-0.8489	106.438	-139.819	105.083	-58.1448	105.033	-43.3824
105.385	-3.73514	106.413	-139.819	105.058	-58.1448	105.008	-43.3824
105.385	-6.62139	106.413	-136.652	105.058	-62.4434	105.008	-39.3665
105.36	-6.62139	106.388	-136.652	105.033	-62.4434	104.983	-39.3665
105.36	-9.50764	106.388	-133.484	105.033	-66.7421	104.958	-39.3665
105.335	-9.50764	106.388	-130.317	105.008	-66.7421	104.933	-39.3665
105.335	-12.3939	106.363	-130.317	105.008	-71.0407	104.908	-39.3665
105.31	-12.3939	106.363	-127.149	104.983	-71.0407	104.908	-35.3507
105.31	-15.2801	106.363	-123.982	104.983	-75.3394	104.883	-35.3507
105.285	-15.2801	106.338	-123.982	104.958	-75.3394	104.857	-35.3507
105.285	-18.1664	106.338	-120.814	104.958	-79.638	104.832	-35.3507
105.26	-18.1664	106.338	-117.647	104.933	-79.638	104.807	-35.3507
105.26	-18.1664	106.312	-117.647	104.933	-79.638	104.782	-35.3507
105.235	-21.0526	106.312	-114.48	104.908	-83.9367	104.757	-35.3507
105.21	-21.0526	106.312	-111.312	104.908	-83.9367	104.732	-35.3507
105.21	-23.9389	106.287	-111.312	104.883	-88.2353	104.707	-35.3507
105.185	-23.9389	106.287	-108.145	104.857	-88.2353	104.682	-35.3507
105.16	-23.9389	106.287	-104.977	104.857	-92.5339	104.657	-35.3507
105.16	-26.8251	106.262	-104.977	104.832	-92.5339	104.632	-35.3507
105.135	-26.8251	106.262	-101.81	104.807	-92.5339	104.607	-35.3507
105.109	-26.8251	106.262	-98.6425	104.782	-92.5339	104.582	-35.3507
105.109	-29.7114	106.237	-98.6425	104.757	-92.5339	104.582	-39.3665
105.084	-29.7114	106.237	-95.4751	104.732	-92.5339	104.556	-39.3665
105.059	-29.7114	106.237	-92.3077	104.707	-92.5339	104.531	-39.3665
105.034	-29.7114	106.212	-92.3077	104.682	-92.5339	104.506	-39.3665
105.009	-29.7114	106.212	-89.1403	104.682	-88.2353	104.481	-39.3665
104.984	-29.7114	106.212	-85.9728	104.657	-88.2353	104.481	-43.3824
104.959	-29.7114	106.187	-85.9728	104.632	-83.9367	104.456	-43.3824
104.959	-26.8251	106.187	-82.8054	104.632	-83.9367	104.431	-43.3824
104.934	-26.8251	106.187	-79.638	104.607	-79.638	104.406	-43.3824
104.909	-26.8251	106.187	-76.4706	104.607	-79.638	104.381	-43.3824
104.909	-23.9389	106.162	-76.4706	104.607	-79.638	104.381	-47.3982
104.884	-23.9389	106.162	-73.3032	104.582	-75.3394	104.356	-47.3982
104.859	-23.9389	106.162	-70.1358	104.582	-75.3394	104.331	-47.3982
104.859	-21.0526	106.162	-66.9683	104.556	-71.0407	104.306	-47.3982
104.834	-21.0526	106.137	-66.9683	104.556	-66.7421	104.281	-47.3982
104.834	-18.1664	106.137	-63.8009	104.531	-66.7421	104.255	-47.3982
104.808	-18.1664	106.112	-63.8009	104.531	-62.4434	104.23	-47.3982
104.808	-15.2801	106.112	-60.6335	104.506	-62.4434	104.205	-47.3982
104.783	-15.2801	106.112	-57.4661	104.506	-58.1448	104.18	-47.3982
104.783	-15.2801	106.087	-57.4661	104.481	-58.1448	104.18	-43.3824
104.758	-12.3939	106.087	-54.2986	104.481	-53.8462	104.155	-43.3824
104.758	-12.3939	106.087	-51.1312	104.456	-53.8462	104.13	-43.3824
104.733	-9.50764	106.062	-51.1312	104.456	-49.5475	104.13	-39.3665
104.708	-9.50764	106.062	-47.9638	104.456	-45.2489	104.105	-39.3665
104.708	-6.62139	106.062	-47.9638	104.431	-45.2489	104.08	-39.3665
104.683	-6.62139	106.036	-44.7964	104.431	-40.9502	104.08	-35.3507
104.683	-3.73514	106.036	-41.629	104.406	-40.9502	104.055	-35.3507
104.658	-3.73514	106.011	-41.629	104.406	-36.6516	104.055	-31.3348
104.658	-3.73514	106.011	-38.4615	104.406	-36.6516	104.03	-31.3348
104.633	-0.8489	105.986	-38.4615	104.381	-32.3529	104.03	-27.319
104.633	-0.8489	105.986	-35.2941	104.381	-28.0543	104.005	-27.319
104.608	2.03735	105.961	-35.2941	104.356	-28.0543	104.005	-23.3032
104.583	2.03735	105.961	-32.1267	104.356	-23.7557	103.979	-23.3032
104.583	4.9236	105.936	-32.1267	104.331	-23.7557	103.979	-19.2873
104.558	4.9236	105.936	-28.9593	104.331	-19.457	103.954	-19.2873
104.533	4.9236	105.911	-28.9593	104.306	-19.457	103.954	-15.2715
104.533	7.80985	105.886	-28.9593	104.306	-15.1584	103.929	-15.2715
104.508	7.80985	105.886	-25.7919	104.306	-10.8597	103.929	-11.2557
104.482	7.80985	105.861	-25.7919	104.281	-10.8597	103.904	-11.2557
104.457	7.80985	105.836	-25.7919	104.281	-6.56109	103.904	-7.23982
104.432	7.80985	105.836	-22.6244	104.255	-6.56109	103.904	-3.22398
104.407	7.80985	105.811	-22.6244	104.255	-2.26244	103.904	-3.22398
104.382	7.80985	105.786	-22.6244	104.255	-2.26244	103.879	0.79186
104.382	4.9236	105.761	-22.6244	104.23	2.0362	103.879	4.80769
104.357	4.9236	105.735	-22.6244	104.23	2.0362	103.879	8.82353
104.332	4.9236	105.735	-25.7919	104.205	6.33484	103.854	8.82353
104.332	2.03735	105.71	-25.7919	104.205	6.33484	103.854	12.8394
104.307	2.03735	105.685	-25.7919	104.18	10.6335	103.829	12.8394
104.307	-0.8489	105.685	-28.9593	104.18	10.6335	103.829	16.8552
104.282	-0.8489	105.66	-28.9593	104.155	14.9321	103.829	20.871
104.282	-3.73514	105.66	-32.1267	104.155	14.9321	103.804	20.871
104.257	-3.73514	105.635	-32.1267	104.13	19.2308	103.804	24.8869
104.257	-6.62139	105.635	-32.1267	104.13	19.2308	103.804	28.9027
104.232	-6.62139	105.61	-35.2941	104.105	23.5294	103.779	28.9027
104.232	-9.50764	105.585	-35.2941	104.105	23.5294	103.779	32.9186
104.207	-9.50764	105.585	-38.4615	104.08	27.8281	103.779	36.9344
104.207	-12.3939	105.56	-38.4615	104.08	27.8281	103.754	36.9344
104.181	-12.3939	105.56	-41.629	104.055	32.1267	103.754	40.9502
104.181	-15.2801	105.535	-41.629	104.03	32.1267	103.729	40.9502
104.156	-15.2801	105.535	-44.7964	104.03	36.4253	103.729	44.9661
104.156	-18.1664	105.51	-44.7964	104.005	36.4253	103.729	48.9819
104.156	-21.0526	105.51	-44.7964	103.979	36.4253	103.704	48.9819
104.131	-21.0526	105.485	-47.9638	103.954	36.4253	103.704	52.9977
104.131	-23.9389	105.485	-47.9638	103.929	36.4253	103.704	57.0136
104.106	-23.9389	105.46	-51.1312	103.929	40.724	103.678	57.0136
104.106	-26.8251	105.434	-51.1312	103.904	40.724	103.678	61.0294
104.106	-29.7114	105.434	-54.2986	103.879	40.724	103.678	65.0452
104.081	-29.7114	105.409	-54.2986	103.854	40.724	103.653	65.0452
104.081	-32.5976	105.409	-57.4661	103.854	36.4253	103.653	69.0611
104.056	-32.5976	105.384	-57.4661	103.829	36.4253	103.653	73.0769
104.056	-35.4839	105.384	-60.6335	103.804	36.4253	103.628	73.0769
104.056	-38.3701	105.359	-60.6335	103.779	36.4253	103.628	77.0928
104.031	-38.3701	105.359	-63.8009	103.754	36.4253	103.628	81.1086
104.031	-41.2564	105.334	-63.8009	103.754	32.1267	103.603	81.1086
104.031	-44.1426	105.309	-63.8009	103.729	32.1267	103.603	85.1244
104.006	-44.1426	105.284	-63.8009	103.704	32.1267	103.603	89.1403
104.006	-47.0289	105.259	-63.8009	103.678	32.1267	103.578	89.1403
104.006	-49.9151	105.259	-66.9683	103.653	32.1267	103.578	93.1561
103.981	-49.9151	105.234	-66.9683	103.653	27.8281	103.578	97.1719
103.981	-52.8014	105.209	-66.9683	103.628	27.8281	103.553	97.1719
103.956	-52.8014	105.209	-63.8009	103.603	27.8281	103.553	101.188
103.956	-55.6876	105.184	-63.8009	103.578	27.8281	103.528	101.188
103.956	-58.5739	105.158	-63.8009	103.553	27.8281	103.528	105.204
103.931	-58.5739	105.133	-63.8009	103.553	23.5294	103.528	109.219
103.931	-61.4601	105.133	-60.6335	103.528	23.5294	103.503	109.219
103.931	-64.3464	105.108	-60.6335	103.503	23.5294	103.503	113.235
103.906	-64.3464	105.108	-60.6335	103.478	23.5294	103.478	113.235
103.906	-67.2326	105.083	-57.4661	103.453	23.5294	103.478	117.251
103.906	-70.1188	105.058	-57.4661	103.428	23.5294	103.478	121.267
103.881	-70.1188	105.058	-54.2986	103.403	23.5294	103.453	121.267
103.881	-73.0051	105.033	-54.2986	103.377	23.5294	103.453	125.283
103.855	-73.0051	105.033	-51.1312	103.352	23.5294	103.428	125.283
103.855	-75.8913	105.008	-51.1312	103.352	27.8281	103.428	129.299
103.855	-78.7776	105.008	-47.9638	103.327	27.8281	103.428	129.299
103.855	-81.6638	104.983	-47.9638	103.302	27.8281	103.403	133.314
103.83	-81.6638	104.983	-44.7964	103.302	32.1267	103.403	133.314
103.83	-84.5501	104.958	-44.7964	103.277	32.1267	103.377	137.33
103.83	-87.4363	104.958	-41.629	103.252	32.1267	103.377	137.33
103.83	-90.3226	104.933	-41.629	103.227	32.1267	103.352	141.346
103.805	-90.3226	104.933	-38.4615	103.202	32.1267	103.352	141.346
103.805	-93.2088	104.933	-38.4615	103.202	36.4253	103.327	145.362
103.78	-93.2088	104.908	-35.2941	103.177	36.4253	103.302	145.362
103.78	-96.0951	104.908	-32.1267	103.152	36.4253	103.302	149.378
103.78	-96.0951	104.883	-32.1267	103.152	40.724	103.277	149.378
103.755	-98.9813	104.883	-28.9593	103.127	40.724	103.252	149.378
103.755	-98.9813	104.857	-28.9593	103.127	40.724	103.227	149.378
103.73	-101.868	104.857	-25.7919	103.101	45.0226	103.202	149.378
103.73	-104.754	104.832	-25.7919	103.076	45.0226	103.177	149.378
103.705	-104.754	104.832	-22.6244	103.076	49.3213	103.152	149.378
103.705	-107.64	104.832	-19.457	103.051	49.3213	103.152	145.362
103.68	-107.64	104.807	-19.457	103.026	49.3213	103.127	145.362
103.68	-110.526	104.807	-16.2896	103.001	49.3213	103.127	141.346
103.655	-110.526	104.782	-16.2896	102.976	49.3213	103.101	141.346
103.655	-113.413	104.782	-13.1222	102.951	49.3213	103.101	137.33
103.63	-113.413	104.782	-9.95475	102.926	49.3213	103.101	133.314
103.63	-113.413	104.757	-9.95475	102.901	49.3213	103.076	133.314
103.605	-116.299	104.757	-6.78733	102.876	49.3213	103.076	129.299
103.605	-116.299	104.732	-6.78733	102.851	49.3213	103.051	129.299
103.58	-119.185	104.732	-3.61991	102.826	49.3213	103.051	125.283
103.554	-119.185	104.732	-0.45249	102.8	49.3213	103.051	121.267
103.529	-119.185	104.707	-0.45249	102.775	49.3213	103.026	121.267
103.504	-119.185	104.707	2.71493	102.775	45.0226	103.026	117.251
103.504	-122.071	104.682	2.71493	102.75	45.0226	103.001	117.251
103.479	-122.071	104.682	5.88235	102.75	40.724	103.001	113.235
103.454	-122.071	104.682	9.04977	102.725	40.724	103.001	109.219
103.429	-122.071	104.682	9.04977	102.725	40.724	102.976	109.219
103.404	-122.071	104.657	12.2172	102.7	36.4253	102.976	105.204
103.404	-119.185	104.657	15.3846	102.675	36.4253	102.951	105.204
103.379	-119.185	104.632	15.3846	102.675	32.1267	102.951	101.188
103.354	-119.185	104.632	18.552	102.65	32.1267	102.951	97.1719
103.354	-116.299	104.607	18.552	102.65	27.8281	102.926	97.1719
103.329	-116.299	104.607	21.7195	102.625	27.8281	102.926	93.1561
103.304	-116.299	104.607	21.7195	102.625	23.5294	102.926	89.1403
103.304	-113.413	104.582	24.8869	102.6	23.5294	102.901	89.1403
103.279	-113.413	104.582	24.8869	102.6	19.2308	102.901	85.1244
103.279	-110.526	104.556	28.0543	102.575	19.2308	102.901	81.1086
103.254	-110.526	104.556	28.0543	102.575	14.9321	102.876	81.1086
103.254	-107.64	104.531	31.2217	102.55	14.9321	102.876	77.0928
103.228	-107.64	104.531	31.2217	102.55	10.6335	102.876	73.0769
103.228	-107.64	104.506	34.3891	102.525	10.6335	102.851	73.0769
103.203	-104.754	104.481	34.3891	102.525	6.33484	102.851	69.0611
103.203	-104.754	104.481	37.5566	102.499	6.33484	102.851	65.0452
103.178	-101.868	104.456	37.5566	102.499	2.0362	102.826	65.0452
103.178	-101.868	104.431	37.5566	102.474	2.0362	102.826	61.0294
103.153	-98.9813	104.431	40.724	102.474	-2.26244	102.826	57.0136
103.153	-98.9813	104.406	40.724	102.449	-2.26244	102.8	57.0136
103.128	-96.0951	104.381	40.724	102.449	-6.56109	102.8	52.9977
103.128	-93.2088	104.356	40.724	102.424	-6.56109	102.8	48.9819
103.103	-93.2088	104.331	40.724	102.424	-10.8597	102.775	48.9819
103.103	-90.3226	104.331	37.5566	102.399	-10.8597	102.775	44.9661
103.078	-90.3226	104.306	37.5566	102.399	-15.1584	102.775	40.9502
103.078	-87.4363	104.281	37.5566	102.374	-15.1584	102.775	36.9344
103.078	-87.4363	104.255	37.5566	102.374	-19.457	102.75	36.9344
103.053	-84.5501	104.255	34.3891	102.349	-19.457	102.75	32.9186
103.053	-81.6638	104.23	34.3891	102.349	-23.7557	102.75	28.9027
103.028	-81.6638	104.23	34.3891	102.324	-23.7557	102.725	28.9027
103.028	-78.7776	104.205	31.2217	102.324	-28.0543	102.725	24.8869
103.003	-75.8913	104.18	31.2217	102.299	-28.0543	102.725	20.871
103.003	-75.8913	104.18	28.0543	102.299	-32.3529	102.7	20.871
103.003	-73.0051	104.155	28.0543	102.274	-32.3529	102.7	16.8552
102.978	-73.0051	104.155	24.8869	102.249	-32.3529	102.7	12.8394
102.978	-70.1188	104.13	24.8869	102.249	-36.6516	102.675	12.8394
102.953	-70.1188	104.13	21.7195	102.223	-36.6516	102.675	8.82353
102.953	-67.2326	104.105	21.7195	102.198	-36.6516	102.675	4.80769
102.953	-67.2326	104.105	18.552	102.198	-40.9502	102.65	4.80769
102.927	-64.3464	104.105	18.552	102.173	-40.9502	102.65	0.79186
102.927	-61.4601	104.08	15.3846	102.148	-40.9502	102.65	-3.22398
102.902	-61.4601	104.08	12.2172	102.148	-45.2489	102.625	-3.22398
102.902	-58.5739	104.055	12.2172	102.123	-45.2489	102.625	-7.23982
102.877	-58.5739	104.055	9.04977	102.098	-45.2489	102.625	-11.2557
102.877	-55.6876	104.03	9.04977	102.073	-45.2489	102.6	-11.2557
102.852	-55.6876	104.03	5.88235	102.048	-45.2489	102.6	-15.2715
102.852	-52.8014	104.005	5.88235	102.023	-45.2489	102.6	-19.2873
102.852	-52.8014	104.005	2.71493	101.998	-45.2489	102.575	-19.2873
102.827	-49.9151	104.005	-0.45249	101.973	-45.2489	102.575	-23.3032
102.827	-47.0289	103.979	-0.45249	101.948	-45.2489	102.55	-23.3032
102.802	-47.0289	103.979	-3.61991	101.948	-40.9502	102.55	-27.319
102.802	-44.1426	103.954	-3.61991	101.922	-40.9502	102.55	-31.3348
102.777	-44.1426	103.954	-6.78733	101.897	-40.9502	102.525	-31.3348
102.777	-41.2564	103.954	-9.95475	101.897	-36.6516	102.525	-35.3507
102.752	-41.2564	103.929	-9.95475	101.872	-36.6516	102.499	-35.3507
102.752	-38.3701	103.929	-13.1222	101.847	-36.6516	102.499	-39.3665
102.752	-38.3701	103.904	-13.1222	101.847	-32.3529	102.499	-39.3665
102.727	-35.4839	103.904	-16.2896	101.822	-32.3529	102.474	-43.3824
102.727	-35.4839	103.904	-19.457	101.797	-32.3529	102.474	-43.3824
102.702	-32.5976	103.904	-22.6244	101.797	-28.0543	102.449	-47.3982
102.702	-32.5976	103.879	-22.6244	101.772	-28.0543	102.449	-47.3982
102.677	-29.7114	103.879	-25.7919	101.747	-28.0543	102.424	-51.414
102.677	-29.7114	103.879	-28.9593	101.747	-23.7557	102.424	-51.414
102.652	-26.8251	103.854	-28.9593	101.722	-23.7557	102.399	-55.4299
102.652	-26.8251	103.854	-32.1267	101.697	-23.7557	102.374	-55.4299
102.627	-23.9389	103.829	-32.1267	101.697	-19.457	102.349	-55.4299
102.627	-23.9389	103.829	-35.2941	101.672	-19.457	102.324	-55.4299
102.601	-21.0526	103.829	-35.2941	101.647	-19.457	102.299	-55.4299
102.601	-21.0526	103.804	-38.4615	101.647	-15.1584	102.299	-51.414
102.576	-18.1664	103.804	-41.629	101.621	-15.1584	102.274	-51.414
102.576	-18.1664	103.779	-41.629	101.621	-15.1584	102.249	-51.414
102.551	-15.2801	103.779	-44.7964	101.596	-10.8597	102.249	-47.3982
102.551	-15.2801	103.754	-44.7964	101.571	-10.8597	102.223	-47.3982
102.526	-12.3939	103.754	-47.9638	101.571	-6.56109	102.223	-43.3824
102.526	-12.3939	103.729	-47.9638	101.546	-6.56109	102.198	-43.3824
102.501	-9.50764	103.729	-51.1312	101.521	-6.56109	102.198	-39.3665
102.501	-9.50764	103.729	-51.1312	101.521	-2.26244	102.173	-39.3665
102.476	-6.62139	103.704	-54.2986	101.496	-2.26244	102.173	-35.3507
102.476	-6.62139	103.704	-57.4661	101.471	-2.26244	102.173	-31.3348
102.451	-3.73514	103.678	-57.4661	101.471	2.0362	102.148	-31.3348
102.451	-3.73514	103.678	-60.6335	101.446	2.0362	102.148	-27.319
102.426	-0.8489	103.653	-60.6335	101.421	2.0362	102.123	-27.319
102.426	-0.8489	103.653	-63.8009	101.421	6.33484	102.123	-23.3032
102.401	2.03735	103.628	-63.8009	101.396	6.33484	102.123	-19.2873
102.401	2.03735	103.628	-66.9683	101.371	6.33484	102.098	-19.2873
102.376	4.9236	103.603	-66.9683	101.346	6.33484	102.098	-15.2715
102.376	4.9236	103.603	-70.1358	101.32	6.33484	102.073	-15.2715
102.351	7.80985	103.578	-70.1358	101.295	6.33484	102.073	-11.2557
102.326	7.80985	103.578	-73.3032	101.27	6.33484	102.073	-7.23982
102.326	10.6961	103.553	-73.3032	101.27	10.6335	102.048	-7.23982
102.3	10.6961	103.553	-73.3032	101.245	10.6335	102.048	-3.22398
102.3	13.5823	103.528	-76.4706	101.22	10.6335	102.048	0.79186
102.275	13.5823	103.503	-76.4706	101.195	10.6335	102.023	0.79186
102.275	16.4686	103.503	-79.638	101.17	10.6335	102.023	4.80769
102.25	16.4686	103.478	-79.638	101.145	10.6335	102.023	8.82353
102.25	19.3548	103.453	-79.638	101.12	10.6335	101.998	8.82353
102.225	19.3548	103.428	-79.638	101.095	10.6335	101.998	12.8394
102.2	19.3548	103.403	-79.638	101.07	10.6335	101.998	16.8552
102.2	22.2411	103.377	-79.638	101.07	14.9321	101.973	16.8552
102.175	22.2411	103.352	-79.638	101.044	14.9321	101.973	20.871
102.175	25.1273	103.327	-79.638	101.019	14.9321	101.973	24.8869
102.15	25.1273	103.302	-79.638	100.994	14.9321	101.948	24.8869
102.15	25.1273	103.302	-76.4706	100.969	14.9321	101.948	28.9027
102.125	28.0136	103.277	-76.4706	100.969	19.2308	101.948	32.9186
102.1	28.0136	103.252	-76.4706	100.944	19.2308	101.948	36.9344
102.1	30.8998	103.252	-73.3032	100.919	19.2308	101.922	36.9344
102.075	30.8998	103.227	-73.3032	100.894	19.2308	101.922	40.9502
102.05	30.8998	103.227	-70.1358	100.869	19.2308	101.922	44.9661
102.05	33.7861	103.202	-70.1358	100.869	23.5294	101.897	44.9661
102.025	33.7861	103.202	-66.9683	100.844	23.5294	101.897	48.9819
102	33.7861	103.177	-66.9683	100.819	23.5294	101.897	52.9977
102	36.6723	103.177	-66.9683	100.794	23.5294	101.872	52.9977
101.974	36.6723	103.152	-63.8009	100.794	27.8281	101.872	57.0136
101.949	36.6723	103.152	-63.8009	100.769	27.8281	101.872	61.0294
101.949	39.5586	103.127	-60.6335	100.743	27.8281	101.847	61.0294
101.924	39.5586	103.127	-57.4661	100.743	32.1267	101.847	65.0452
101.899	39.5586	103.101	-57.4661	100.718	32.1267	101.847	69.0611
101.874	39.5586	103.101	-54.2986	100.693	32.1267	101.847	73.0769
101.849	39.5586	103.101	-51.1312	100.693	36.4253	101.822	73.0769
101.849	42.4448	103.076	-51.1312	100.668	36.4253	101.822	77.0928
101.824	42.4448	103.076	-47.9638	100.643	36.4253	101.822	81.1086
101.799	42.4448	103.051	-47.9638	100.618	36.4253	101.797	81.1086
101.799	45.3311	103.051	-44.7964	100.593	36.4253	101.797	85.1244
101.774	45.3311	103.051	-41.629	100.593	40.724	101.797	89.1403
101.749	45.3311	103.026	-41.629	100.568	40.724	101.772	89.1403
101.749	48.2173	103.026	-38.4615	100.543	40.724	101.772	93.1561
101.724	48.2173	103.001	-38.4615	100.518	40.724	101.772	97.1719
101.699	48.2173	103.001	-35.2941	100.493	40.724	101.747	97.1719
101.674	48.2173	103.001	-32.1267	100.493	45.0226	101.747	101.188
101.648	48.2173	102.976	-32.1267	100.468	45.0226	101.747	105.204
101.648	51.1036	102.976	-28.9593	100.442	45.0226	101.722	105.204
101.623	51.1036	102.951	-28.9593	100.417	45.0226	101.722	109.219
101.598	51.1036	102.951	-25.7919	100.392	45.0226	101.722	113.235
101.598	53.9898	102.951	-25.7919	100.367	45.0226	101.697	113.235
101.573	53.9898	102.926	-22.6244	100.342	45.0226	101.697	117.251
101.548	53.9898	102.926	-19.457	100.342	40.724	101.672	117.251
101.523	53.9898	102.901	-19.457	100.317	40.724	101.672	121.267
101.523	56.8761	102.901	-16.2896	100.292	40.724	101.672	125.283
101.498	56.8761	102.876	-16.2896	100.267	40.724	101.647	125.283
101.473	56.8761	102.876	-13.1222	100.242	40.724	101.647	129.299
101.448	56.8761	102.851	-13.1222	100.217	40.724	101.621	129.299
101.423	56.8761	102.851	-9.95475	100.192	40.724	101.621	133.314
101.423	59.7623	102.851	-6.78733	100.192	36.4253	101.621	137.33
101.398	59.7623	102.826	-6.78733	100.166	36.4253	101.596	137.33
101.373	59.7623	102.826	-3.61991	100.141	36.4253	101.596	141.346
101.347	59.7623	102.8	-3.61991	100.116	36.4253	101.571	141.346
101.322	59.7623	102.8	-0.45249	100.091	36.4253	101.571	145.362
101.297	59.7623	102.8	2.71493	100.091	32.1267	101.546	145.362
101.272	59.7623	102.775	2.71493	100.066	32.1267	101.521	145.362
101.247	59.7623	102.775	5.88235	100.066	32.1267	101.496	145.362
101.222	59.7623	102.75	5.88235	100.041	27.8281	101.471	145.362
101.197	59.7623	102.75	9.04977	100.016	27.8281	101.471	141.346
101.172	59.7623	102.75	9.04977	99.9909	27.8281	101.446	141.346
101.147	59.7623	102.725	12.2172	99.9658	27.8281	101.421	141.346
101.122	59.7623	102.725	12.2172	99.9658	23.5294	101.421	137.33
101.122	56.8761	102.7	15.3846	99.9407	23.5294	101.396	137.33
101.097	56.8761	102.7	15.3846	99.9156	23.5294	101.396	133.314
101.072	56.8761	102.675	18.552	99.8905	23.5294	101.371	133.314
101.072	53.9898	102.675	18.552	99.8654	23.5294	101.371	129.299
101.047	53.9898	102.65	21.7195	99.8404	23.5294	101.346	129.299
101.021	53.9898	102.65	21.7195	99.8153	23.5294	101.346	125.283
101.021	51.1036	102.625	24.8869	99.7902	23.5294	101.346	121.267
100.996	51.1036	102.625	24.8869	99.7651	23.5294	101.32	121.267
100.971	51.1036	102.6	28.0543	99.74	23.5294	101.32	117.251
100.971	48.2173	102.575	28.0543	99.7149	23.5294	101.295	117.251
100.946	48.2173	102.575	31.2217	99.6899	23.5294	101.295	113.235
100.946	45.3311	102.55	31.2217	99.6648	23.5294	101.295	109.219
100.921	45.3311	102.525	31.2217	99.6648	27.8281	101.27	109.219
100.921	42.4448	102.525	34.3891	99.6397	27.8281	101.27	105.204
100.896	42.4448	102.499	34.3891	99.6146	27.8281	101.27	101.188
100.896	39.5586	102.474	34.3891	99.5895	27.8281	101.245	101.188
100.871	39.5586	102.474	37.5566	99.5644	27.8281	101.245	97.1719
100.871	36.6723	102.449	37.5566	99.5644	32.1267	101.245	93.1561
100.846	36.6723	102.424	37.5566	99.5393	32.1267	101.22	93.1561
100.846	33.7861	102.399	37.5566	99.5143	32.1267	101.22	89.1403
100.821	33.7861	102.374	37.5566	99.5143	36.4253	101.22	85.1244
100.821	30.8998	102.349	37.5566	99.4892	36.4253	101.22	81.1086
100.796	30.8998	102.324	37.5566	99.4641	36.4253	101.195	81.1086
100.796	28.0136	102.299	37.5566	99.439	36.4253	101.195	77.0928
100.771	28.0136	102.299	34.3891	99.4139	36.4253	101.195	73.0769
100.771	25.1273	102.274	34.3891	99.3888	36.4253	101.17	73.0769
100.746	22.2411	102.249	34.3891	99.3637	36.4253	101.17	69.0611
100.746	22.2411	102.249	31.2217	99.3387	36.4253	101.17	65.0452
100.72	19.3548	102.223	31.2217	99.3136	36.4253	101.17	61.0294
100.72	19.3548	102.198	31.2217	99.2885	36.4253	101.145	61.0294
100.72	16.4686	102.198	28.0543	99.2885	32.1267	101.145	57.0136
100.695	16.4686	102.173	28.0543	99.2634	32.1267	101.145	52.9977
100.695	13.5823	102.173	24.8869	99.2383	32.1267	101.145	48.9819
100.67	13.5823	102.148	24.8869	99.2383	27.8281	101.12	48.9819
100.67	10.6961	102.148	24.8869	99.2132	27.8281	101.12	44.9661
100.67	10.6961	102.123	21.7195	99.1881	27.8281	101.12	40.9502
100.645	7.80985	102.098	21.7195	99.1881	23.5294	101.12	36.9344
100.645	7.80985	102.098	18.552	99.1631	23.5294	101.095	36.9344
100.62	4.9236	102.073	18.552	99.1631	19.2308	101.095	32.9186
100.62	2.03735	102.073	15.3846	99.138	19.2308	101.095	28.9027
100.595	2.03735	102.048	15.3846	99.138	14.9321	101.095	24.8869
100.595	-0.8489	102.048	12.2172	99.1129	14.9321	101.07	24.8869
100.57	-0.8489	102.023	12.2172	99.1129	10.6335	101.07	20.871
100.57	-3.73514	102.023	12.2172	99.0878	10.6335	101.07	16.8552
100.545	-3.73514	101.998	9.04977	99.0878	6.33484	101.07	12.8394
100.545	-6.62139	101.998	9.04977	99.0627	6.33484	101.044	12.8394
100.52	-6.62139	101.973	5.88235	99.0627	2.0362	101.044	8.82353
100.52	-9.50764	101.948	5.88235	99.0627	2.0362	101.044	4.80769
100.495	-9.50764	101.948	2.71493	99.0376	-2.26244	101.044	0.79186
100.495	-12.3939	101.922	2.71493	99.0376	-6.56109	101.019	0.79186
100.47	-12.3939	101.897	2.71493	99.0125	-6.56109	101.019	-3.22398
100.47	-12.3939	101.897	-0.45249	99.0125	-10.8597	101.019	-7.23982
100.445	-15.2801	101.872	-0.45249	98.9875	-10.8597	101.019	-11.2557
100.445	-15.2801	101.847	-0.45249	98.9875	-15.1584	100.994	-11.2557
100.42	-18.1664	101.847	-3.61991	98.9624	-15.1584	100.994	-15.2715
100.394	-18.1664	101.822	-3.61991	98.9624	-19.457	100.994	-19.2873
100.394	-21.0526	101.797	-3.61991	98.9624	-23.7557	100.994	-23.3032
100.369	-21.0526	101.797	-6.78733	98.9373	-23.7557	100.969	-23.3032
100.344	-21.0526	101.772	-6.78733	98.9373	-28.0543	100.969	-27.319
100.319	-21.0526	101.747	-6.78733	98.9373	-32.3529	100.969	-31.3348
100.294	-21.0526	101.747	-9.95475	98.9122	-32.3529	100.969	-35.3507
100.294	-23.9389	101.722	-9.95475	98.9122	-36.6516	100.944	-35.3507
100.269	-23.9389	101.697	-9.95475	98.9122	-40.9502	100.944	-39.3665
100.244	-23.9389	101.672	-9.95475	98.8871	-40.9502	100.944	-43.3824
100.244	-21.0526	101.647	-9.95475	98.8871	-45.2489	100.944	-43.3824
100.219	-21.0526	101.621	-9.95475	98.862	-45.2489	100.919	-47.3982
100.194	-21.0526	101.596	-9.95475	98.862	-49.5475	100.919	-51.414
100.169	-21.0526	101.571	-9.95475	98.862	-53.8462	100.919	-55.4299
100.169	-18.1664	101.571	-6.78733	98.8369	-53.8462	100.919	-55.4299
100.144	-18.1664	101.546	-6.78733	98.8369	-58.1448	100.894	-59.4457
100.144	-18.1664	101.521	-6.78733	98.8119	-58.1448	100.894	-63.4615
100.144	-18.1664	101.521	-6.78733	98.8119	-58.1448	100.894	-63.4615
100.119	-15.2801	101.496	-6.78733	98.8119	-62.4434	100.894	-67.4774
100.093	-15.2801	101.471	-6.78733	98.8119	-66.7421	100.869	-67.4774
100.093	-12.3939	101.471	-3.61991	98.7868	-66.7421	100.869	-71.4932
100.068	-12.3939	101.446	-3.61991	98.7868	-71.0407	100.869	-75.5091
100.068	-9.50764	101.446	-0.45249	98.7868	-75.3394	100.869	-79.5249
100.043	-9.50764	101.421	-0.45249	98.7617	-75.3394	100.844	-79.5249
100.043	-6.62139	101.421	-0.45249	98.7617	-79.638	100.844	-83.5407
100.018	-6.62139	101.396	2.71493	98.7617	-83.9367	100.844	-87.5566
100.018	-3.73514	101.371	2.71493	98.7366	-83.9367	100.844	-91.5724
100.018	-0.8489	101.371	5.88235	98.7366	-88.2353	100.844	-95.5882
99.9932	-0.8489	101.346	5.88235	98.7115	-88.2353	100.819	-95.5882
99.9932	2.03735	101.32	5.88235	98.7115	-92.5339	100.819	-99.6041
99.9932	4.9236	101.32	9.04977	98.7115	-92.5339	100.819	-103.62
99.9681	4.9236	101.295	9.04977	98.6864	-96.8326	100.819	-107.636
99.9681	7.80985	101.27	9.04977	98.6864	-101.131	100.794	-107.636
99.943	7.80985	101.27	12.2172	98.6613	-101.131	100.794	-111.652
99.943	10.6961	101.245	12.2172	98.6613	-105.43	100.794	-115.667
99.943	13.5823	101.22	12.2172	98.6363	-105.43	100.794	-115.667
99.9179	13.5823	101.22	15.3846	98.6363	-109.729	100.769	-119.683
99.9179	16.4686	101.195	15.3846	98.6112	-109.729	100.769	-123.699
99.8928	16.4686	101.17	15.3846	98.6112	-114.027	100.769	-123.699
99.8928	19.3548	101.17	18.552	98.6112	-114.027	100.743	-127.715
99.8928	22.2411	101.145	18.552	98.5861	-118.326	100.743	-131.731
99.8678	22.2411	101.12	18.552	98.5861	-118.326	100.718	-131.731
99.8678	25.1273	101.12	21.7195	98.561	-122.624	100.718	-135.747
99.8427	25.1273	101.095	21.7195	98.561	-122.624	100.718	-139.762
99.8427	28.0136	101.07	21.7195	98.5359	-126.923	100.693	-139.762
99.8427	30.8998	101.07	24.8869	98.5108	-126.923	100.693	-143.778
99.8176	30.8998	101.044	24.8869	98.4857	-126.923	100.668	-143.778
99.8176	33.7861	101.019	24.8869	98.4607	-126.923	100.668	-147.794
99.7925	33.7861	100.994	24.8869	98.4356	-126.923	100.668	-147.794
99.7925	36.6723	100.969	24.8869	98.4105	-126.923	100.643	-151.81
99.7925	39.5586	100.944	24.8869	98.4105	-122.624	100.643	-151.81
99.7674	39.5586	100.919	24.8869	98.3854	-122.624	100.618	-155.826
99.7674	42.4448	100.919	21.7195	98.3603	-122.624	100.593	-155.826
99.7424	42.4448	100.894	21.7195	98.3603	-118.326	100.593	-159.842
99.7424	45.3311	100.869	21.7195	98.3352	-118.326	100.568	-159.842
99.7424	48.2173	100.869	18.552	98.3352	-114.027	100.543	-159.842
99.7173	48.2173	100.844	18.552	98.3101	-114.027	100.518	-159.842
99.7173	51.1036	100.844	15.3846	98.3101	-109.729	100.518	-155.826
99.6922	51.1036	100.819	15.3846	98.2851	-109.729	100.493	-155.826
99.6922	53.9898	100.794	12.2172	98.2851	-105.43	100.493	-151.81
99.6922	53.9898	100.794	12.2172	98.26	-105.43	100.468	-151.81
99.6671	56.8761	100.769	9.04977	98.26	-101.131	100.468	-147.794
99.6671	56.8761	100.769	9.04977	98.2349	-101.131	100.442	-147.794
99.642	59.7623	100.769	5.88235	98.2349	-96.8326	100.442	-143.778
99.642	59.7623	100.743	5.88235	98.2349	-92.5339	100.417	-143.778
99.617	62.6486	100.743	2.71493	98.2098	-92.5339	100.417	-139.762
99.617	62.6486	100.718	2.71493	98.2098	-88.2353	100.392	-139.762
99.5919	65.5348	100.718	-0.45249	98.1847	-88.2353	100.392	-135.747
99.5919	65.5348	100.693	-0.45249	98.1847	-83.9367	100.367	-135.747
99.5668	68.421	100.693	-3.61991	98.1847	-79.638	100.367	-131.731
99.5668	68.421	100.668	-3.61991	98.1596	-79.638	100.367	-127.715
99.5417	71.3073	100.668	-6.78733	98.1596	-75.3394	100.342	-127.715
99.5166	71.3073	100.643	-6.78733	98.1346	-75.3394	100.342	-123.699
99.5166	74.1936	100.643	-9.95475	98.1346	-71.0407	100.317	-119.683
99.4916	74.1936	100.618	-9.95475	98.1346	-66.7421	100.317	-119.683
99.4665	74.1936	100.618	-13.1222	98.1095	-66.7421	100.317	-115.667
99.4414	74.1936	100.593	-13.1222	98.1095	-62.4434	100.292	-111.652
99.4163	74.1936	100.593	-16.2896	98.0844	-62.4434	100.292	-111.652
99.3912	74.1936	100.568	-16.2896	98.0844	-58.1448	100.292	-107.636
99.3662	74.1936	100.568	-19.457	98.0844	-53.8462	100.292	-103.62
99.3662	71.3073	100.543	-19.457	98.0593	-53.8462	100.267	-103.62
99.3411	71.3073	100.543	-22.6244	98.0593	-49.5475	100.267	-99.6041
99.316	71.3073	100.518	-22.6244	98.0593	-45.2489	100.267	-95.5882
99.316	68.421	100.518	-25.7919	98.0342	-45.2489	100.242	-95.5882
99.2909	68.421	100.518	-25.7919	98.0342	-40.9502	100.242	-91.5724
99.2909	65.5348	100.493	-28.9593	98.0342	-36.6516	100.242	-87.5566
99.2659	65.5348	100.493	-28.9593	98.0091	-36.6516	100.242	-83.5407
99.2659	62.6486	100.468	-32.1267	98.0091	-32.3529	100.217	-83.5407
99.2408	62.6486	100.468	-35.2941	97.984	-32.3529	100.217	-79.5249
99.2408	59.7623	100.442	-35.2941	97.984	-28.0543	100.217	-75.5091
99.2408	56.8761	100.442	-38.4615	97.984	-23.7557	100.192	-75.5091
99.2157	56.8761	100.417	-38.4615	97.959	-23.7557	100.192	-71.4932
99.2157	53.9898	100.417	-41.629	97.959	-19.457	100.192	-67.4774
99.2157	51.1036	100.392	-41.629	97.9339	-19.457	100.192	-63.4615
99.1906	51.1036	100.392	-44.7964	97.9339	-15.1584	100.166	-63.4615
99.1906	48.2173	100.367	-44.7964	97.9339	-10.8597	100.166	-59.4457
99.1655	48.2173	100.367	-44.7964	97.9088	-10.8597	100.166	-55.4299
99.1655	45.3311	100.342	-47.9638	97.9088	-6.56109	100.141	-55.4299
99.1655	42.4448	100.342	-47.9638	97.8837	-6.56109	100.141	-51.414
99.1405	42.4448	100.317	-51.1312	97.8837	-2.26244	100.141	-47.3982
99.1405	39.5586	100.292	-51.1312	97.8837	-2.26244	100.141	-43.3824
99.1154	39.5586	100.292	-54.2986	97.8586	2.0362	100.116	-43.3824
99.1154	36.6723	100.267	-54.2986	97.8586	2.0362	100.116	-39.3665
99.1154	33.7861	100.242	-54.2986	97.8335	6.33484	100.116	-35.3507
99.0903	33.7861	100.242	-57.4661	97.8335	6.33484	100.116	-31.3348
99.0903	30.8998	100.217	-57.4661	97.8084	10.6335	100.091	-31.3348
99.0903	28.0136	100.192	-57.4661	97.8084	10.6335	100.091	-27.319
99.0652	28.0136	100.192	-60.6335	97.7833	14.9321	100.091	-23.3032
99.0652	25.1273	100.166	-60.6335	97.7833	14.9321	100.091	-23.3032
99.0652	22.2411	100.141	-60.6335	97.7583	19.2308	100.066	-19.2873
99.0401	22.2411	100.116	-60.6335	97.7332	19.2308	100.066	-15.2715
99.0401	19.3548	100.091	-60.6335	97.7332	23.5294	100.066	-11.2557
99.0151	19.3548	100.066	-60.6335	97.7081	23.5294	100.066	-7.23982
99.0151	16.4686	100.041	-60.6335	97.683	23.5294	100.066	-7.23982
99.0151	13.5823	100.016	-60.6335	97.683	27.8281	100.041	-3.22398
98.99	13.5823	100.016	-57.4661	97.6579	27.8281	100.041	0.79186
98.99	10.6961	99.9909	-57.4661	97.6328	27.8281	100.041	4.80769
98.99	7.80985	99.9658	-57.4661	97.6077	27.8281	100.041	8.82353
98.9649	7.80985	99.9658	-54.2986	97.5827	27.8281	100.016	8.82353
98.9649	4.9236	99.9407	-54.2986	97.5827	23.5294	100.016	12.8394
98.9649	2.03735	99.9156	-54.2986	97.5576	23.5294	100.016	16.8552
98.9398	2.03735	99.9156	-51.1312	97.5325	23.5294	100.016	20.871
98.9398	-0.8489	99.8905	-51.1312	97.5325	19.2308	99.9909	20.871
98.9398	-3.73514	99.8654	-51.1312	97.5074	19.2308	99.9909	24.8869
98.9147	-3.73514	99.8654	-47.9638	97.4823	19.2308	99.9909	28.9027
98.9147	-6.62139	99.8404	-47.9638	97.4823	14.9321	99.9658	28.9027
98.9147	-9.50764	99.8404	-44.7964	97.4572	14.9321	99.9658	32.9186
98.8897	-9.50764	99.8153	-44.7964	97.4322	14.9321	99.9658	36.9344
98.8897	-12.3939	99.8153	-41.629	97.4322	10.6335	99.9658	40.9502
98.8897	-15.2801	99.7902	-41.629	97.4071	10.6335	99.9407	40.9502
98.8646	-15.2801	99.7902	-41.629	97.382	10.6335	99.9407	44.9661
98.8646	-18.1664	99.7651	-38.4615	97.382	6.33484	99.9407	48.9819
98.8646	-21.0526	99.7651	-38.4615	97.3569	6.33484	99.9156	48.9819
98.8395	-21.0526	99.74	-35.2941	97.3569	2.0362	99.9156	52.9977
98.8395	-23.9389	99.7149	-35.2941	97.3318	2.0362	99.9156	57.0136
98.8144	-23.9389	99.7149	-32.1267	97.3318	2.0362	99.8905	57.0136
98.8144	-26.8251	99.6899	-32.1267	97.3067	-2.26244	99.8905	61.0294
98.8144	-29.7114	99.6899	-28.9593	97.2816	-2.26244	99.8905	65.0452
98.7893	-29.7114	99.6648	-28.9593	97.2816	-6.56109	99.8654	65.0452
98.7893	-32.5976	99.6648	-25.7919	97.2566	-6.56109	99.8654	69.0611
98.7643	-32.5976	99.6397	-25.7919	97.2315	-6.56109	99.8404	69.0611
98.7643	-35.4839	99.6397	-25.7919	97.2064	-6.56109	99.8404	73.0769
98.7643	-38.3701	99.6146	-22.6244	97.1813	-6.56109	99.8404	77.0928
98.7392	-38.3701	99.6146	-22.6244	97.1813	-10.8597	99.8153	77.0928
98.7392	-41.2564	99.5895	-19.457	97.1562	-10.8597	99.8153	81.1086
98.7141	-41.2564	99.5644	-19.457	97.1311	-10.8597	99.7902	81.1086
98.7141	-44.1426	99.5644	-16.2896	97.1311	-6.56109	99.7902	85.1244
98.7141	-47.0289	99.5393	-16.2896	97.106	-6.56109	99.7902	85.1244
98.689	-47.0289	99.5143	-16.2896	97.081	-6.56109	99.7651	89.1403
98.689	-49.9151	99.5143	-13.1222	97.0559	-6.56109	99.7651	89.1403
98.6639	-49.9151	99.4892	-13.1222	97.0559	-2.26244	99.74	93.1561
98.6639	-52.8014	99.4641	-13.1222	97.0308	-2.26244	99.7149	93.1561
98.6639	-52.8014	99.4641	-9.95475	97.0057	-2.26244	99.7149	97.1719
98.6389	-55.6876	99.439	-9.95475	97.0057	2.0362	99.6899	97.1719
98.6389	-55.6876	99.4139	-9.95475	96.9806	2.0362	99.6648	97.1719
98.6138	-58.5739	99.4139	-6.78733	96.9806	6.33484	99.6397	97.1719
98.5887	-58.5739	99.3888	-6.78733	96.9555	6.33484	99.6146	97.1719
98.5887	-61.4601	99.3637	-6.78733	96.9555	10.6335	99.6146	93.1561
98.5636	-61.4601	99.3637	-3.61991	96.9304	10.6335	99.5895	93.1561
98.5636	-64.3464	99.3387	-3.61991	96.9304	10.6335	99.5644	93.1561
98.5385	-64.3464	99.3136	-3.61991	96.9054	14.9321	99.5644	89.1403
98.5385	-64.3464	99.2885	-3.61991	96.9054	14.9321	99.5393	89.1403
98.5135	-67.2326	99.2634	-3.61991	96.8803	19.2308	99.5393	85.1244
98.4884	-67.2326	99.2383	-3.61991	96.8803	19.2308	99.5143	85.1244
98.4633	-67.2326	99.2132	-3.61991	96.8552	23.5294	99.5143	81.1086
98.4633	-70.1188	99.1881	-3.61991	96.8552	23.5294	99.4892	81.1086
98.4382	-70.1188	99.1631	-3.61991	96.8301	27.8281	99.4892	77.0928
98.4131	-70.1188	99.138	-3.61991	96.8301	32.1267	99.4641	77.0928
98.3881	-70.1188	99.1129	-3.61991	96.805	32.1267	99.4641	73.0769
98.363	-70.1188	99.0878	-3.61991	96.805	36.4253	99.439	73.0769
98.3379	-70.1188	99.0878	-6.78733	96.7799	36.4253	99.439	69.0611
98.3128	-70.1188	99.0627	-6.78733	96.7799	40.724	99.439	65.0452
98.2877	-70.1188	99.0376	-6.78733	96.7549	40.724	99.4139	65.0452
98.2626	-70.1188	99.0125	-6.78733	96.7549	45.0226	99.4139	61.0294
98.2376	-70.1188	98.9875	-6.78733	96.7298	45.0226	99.3888	61.0294
98.2125	-70.1188	98.9875	-9.95475	96.7298	49.3213	99.3888	57.0136
98.2125	-67.2326	98.9624	-9.95475	96.7298	49.3213	99.3888	52.9977
98.1874	-67.2326	98.9373	-9.95475	96.7047	53.6199	99.3637	52.9977
98.1623	-67.2326	98.9122	-9.95475	96.7047	53.6199	99.3637	48.9819
98.1372	-67.2326	98.8871	-9.95475	96.6796	57.9186	99.3637	44.9661
98.1122	-67.2326	98.8871	-13.1222	96.6796	57.9186	99.3387	44.9661
98.1122	-64.3464	98.862	-13.1222	96.6545	62.2172	99.3387	40.9502
98.0871	-64.3464	98.8369	-13.1222	96.6545	62.2172	99.3387	36.9344
98.062	-64.3464	98.8119	-13.1222	96.6294	66.5158	99.3387	32.9186
98.0369	-64.3464	98.7868	-13.1222	96.6043	66.5158	99.3136	32.9186
98.0119	-64.3464	98.7617	-13.1222	96.6043	70.8145	99.3136	28.9027
97.9868	-64.3464	98.7366	-13.1222	96.5793	70.8145	99.3136	24.8869
97.9617	-64.3464	98.7115	-13.1222	96.5542	70.8145	99.3136	20.871
97.9366	-64.3464	98.6864	-13.1222	96.5542	75.1131	99.2885	20.871
97.9115	-64.3464	98.6613	-13.1222	96.5291	75.1131	99.2885	16.8552
97.8865	-64.3464	98.6363	-13.1222	96.504	75.1131	99.2885	12.8394
97.8614	-64.3464	98.6363	-9.95475	96.504	79.4118	99.2634	12.8394
97.8363	-64.3464	98.6112	-9.95475	96.4789	79.4118	99.2634	8.82353
97.8112	-64.3464	98.5861	-9.95475	96.4538	79.4118	99.2634	4.80769
97.7861	-64.3464	98.561	-9.95475	96.4287	79.4118	99.2383	4.80769
97.7611	-64.3464	98.561	-6.78733	96.4036	79.4118	99.2383	0.79186
97.736	-64.3464	98.5359	-6.78733	96.3786	79.4118	99.2383	-3.22398
97.736	-67.2326	98.5108	-6.78733	96.3535	79.4118	99.2132	-3.22398
97.7109	-67.2326	98.5108	-3.61991	96.3535	75.1131	99.2132	-7.23982
97.6858	-67.2326	98.4857	-3.61991	96.3284	75.1131	99.2132	-11.2557
97.6607	-67.2326	98.4607	-3.61991	96.3033	75.1131	99.1881	-11.2557
97.6357	-67.2326	98.4607	-0.45249	96.3033	70.8145	99.1881	-15.2715
97.6106	-67.2326	98.4356	-0.45249	96.2782	70.8145	99.1881	-19.2873
97.5855	-67.2326	98.4105	-0.45249	96.2782	66.5158	99.1631	-19.2873
97.5855	-70.1188	98.4105	2.71493	96.2531	66.5158	99.1631	-23.3032
97.5604	-70.1188	98.3854	2.71493	96.228	62.2172	99.1631	-27.319
97.5353	-70.1188	98.3603	2.71493	96.228	62.2172	99.138	-27.319
97.5103	-70.1188	98.3603	5.88235	96.203	57.9186	99.138	-31.3348
97.4852	-70.1188	98.3352	5.88235	96.203	57.9186	99.138	-35.3507
97.4601	-70.1188	98.3352	9.04977	96.203	53.6199	99.1129	-35.3507
97.435	-70.1188	98.3101	9.04977	96.1779	53.6199	99.1129	-39.3665
97.435	-67.2326	98.3101	9.04977	96.1779	49.3213	99.1129	-43.3824
97.4099	-67.2326	98.2851	12.2172	96.1528	49.3213	99.0878	-43.3824
97.3849	-67.2326	98.26	12.2172	96.1528	45.0226	99.0878	-47.3982
97.3598	-67.2326	98.26	15.3846	96.1277	45.0226	99.0627	-47.3982
97.3347	-67.2326	98.2349	15.3846	96.1277	40.724	99.0627	-51.414
97.3347	-64.3464	98.2349	18.552	96.1026	40.724	99.0627	-55.4299
97.3096	-64.3464	98.2098	18.552	96.1026	36.4253	99.0376	-55.4299
97.2845	-64.3464	98.2098	18.552	96.0775	36.4253	99.0376	-59.4457
97.2845	-61.4601	98.1847	21.7195	96.0775	32.1267	99.0125	-59.4457
97.2595	-61.4601	98.1596	21.7195	96.0524	32.1267	99.0125	-63.4615
97.2344	-61.4601	98.1596	24.8869	96.0524	32.1267	99.0125	-63.4615
97.2344	-58.5739	98.1346	24.8869	96.0274	27.8281	98.9875	-67.4774
97.2093	-58.5739	98.1095	24.8869	96.0274	27.8281	98.9875	-67.4774
97.1842	-58.5739	98.1095	28.0543	96.0023	23.5294	98.9624	-71.4932
97.1842	-55.6876	98.0844	28.0543	95.9772	23.5294	98.9624	-75.5091
97.1591	-55.6876	98.0593	28.0543	95.9772	19.2308	98.9373	-75.5091
97.1591	-52.8014	98.0593	31.2217	95.9521	19.2308	98.9373	-79.5249
97.1341	-52.8014	98.0342	31.2217	95.927	19.2308	98.9122	-79.5249
97.1341	-49.9151	98.0342	34.3891	95.927	14.9321	98.9122	-79.5249
97.109	-49.9151	98.0091	34.3891	95.9019	14.9321	98.8871	-83.5407
97.109	-49.9151	98.0091	34.3891	95.8769	14.9321	98.8871	-83.5407
97.0839	-47.0289	97.984	37.5566	95.8769	10.6335	98.862	-87.5566
97.0839	-47.0289	97.959	37.5566	95.8518	10.6335	98.8369	-87.5566
97.0588	-44.1426	97.959	40.724	95.8267	10.6335	98.8369	-91.5724
97.0337	-44.1426	97.9339	40.724	95.8267	6.33484	98.8119	-91.5724
97.0337	-41.2564	97.9088	40.724	95.8016	6.33484	98.7868	-91.5724
97.0087	-41.2564	97.9088	43.8914	95.7765	6.33484	98.7617	-91.5724
97.0087	-38.3701	97.8837	43.8914	95.7765	10.6335	98.7366	-91.5724
96.9836	-38.3701	97.8586	43.8914	95.7514	10.6335	98.7115	-91.5724
96.9836	-35.4839	97.8586	47.0588	95.7263	10.6335	98.6864	-91.5724
96.9585	-35.4839	97.8335	47.0588	95.7013	10.6335	98.6613	-91.5724
96.9585	-32.5976	97.8084	47.0588	95.6762	10.6335	98.6363	-91.5724
96.9334	-32.5976	97.7833	47.0588	95.6762	14.9321	98.6363	-87.5566
96.9334	-29.7114	97.7833	50.2262	95.6511	14.9321	98.6112	-87.5566
96.9083	-29.7114	97.7583	50.2262	95.6511	19.2308	98.5861	-87.5566
96.9083	-26.8251	97.7332	50.2262	95.626	19.2308	98.5861	-83.5407
96.8833	-26.8251	97.7332	53.3937	95.626	19.2308	98.561	-83.5407
96.8833	-23.9389	97.7081	53.3937	95.6009	23.5294	98.561	-79.5249
96.8833	-23.9389	97.683	53.3937	95.5758	23.5294	98.5359	-79.5249
96.8582	-21.0526	97.6579	53.3937	95.5758	27.8281	98.5359	-75.5091
96.8582	-21.0526	97.6328	53.3937	95.5507	27.8281	98.5108	-75.5091
96.8331	-18.1664	97.6077	53.3937	95.5507	32.1267	98.5108	-71.4932
96.8331	-18.1664	97.5827	53.3937	95.5257	32.1267	98.4857	-71.4932
96.808	-15.2801	97.5827	56.5611	95.5257	36.4253	98.4857	-67.4774
96.808	-15.2801	97.5576	56.5611	95.5006	36.4253	98.4607	-67.4774
96.7829	-12.3939	97.5325	56.5611	95.5006	40.724	98.4607	-63.4615
96.7829	-12.3939	97.5074	56.5611	95.4755	40.724	98.4356	-63.4615
96.7579	-9.50764	97.4823	56.5611	95.4755	45.0226	98.4356	-59.4457
96.7579	-9.50764	97.4572	56.5611	95.4504	45.0226	98.4105	-59.4457
96.7328	-6.62139	97.4322	56.5611	95.4504	49.3213	98.4105	-55.4299
96.7328	-6.62139	97.4071	56.5611	95.4253	49.3213	98.3854	-55.4299
96.7077	-3.73514	97.382	56.5611	95.4253	53.6199	98.3854	-55.4299
96.7077	-3.73514	97.3569	56.5611	95.4253	53.6199	98.3603	-51.414
96.6826	-0.8489	97.3318	56.5611	95.4002	57.9186	98.3603	-51.414
96.6576	-0.8489	97.3067	56.5611	95.4002	57.9186	98.3352	-47.3982
96.6576	2.03735	97.2816	56.5611	95.3751	62.2172	98.3352	-47.3982
96.6325	2.03735	97.2566	56.5611	95.3751	62.2172	98.3101	-43.3824
96.6325	4.9236	97.2315	56.5611	95.3501	66.5158	98.3101	-43.3824
96.6074	4.9236	97.2064	56.5611	95.3501	66.5158	98.2851	-39.3665
96.6074	4.9236	97.1813	56.5611	95.325	70.8145	98.26	-39.3665
96.5823	7.80985	97.1813	53.3937	95.2999	70.8145	98.26	-35.3507
96.5572	7.80985	97.1562	53.3937	95.2999	75.1131	98.2349	-35.3507
96.5572	10.6961	97.1311	53.3937	95.2748	75.1131	98.2349	-31.3348
96.5322	10.6961	97.106	53.3937	95.2497	75.1131	98.2098	-31.3348
96.5071	10.6961	97.081	53.3937	95.2497	79.4118	98.2098	-31.3348
96.5071	13.5823	97.081	50.2262	95.2246	79.4118	98.1847	-27.319
96.482	13.5823	97.0559	50.2262	95.1995	79.4118	98.1596	-27.319
96.4569	13.5823	97.0559	50.2262	95.1995	83.7104	98.1596	-23.3032
96.4569	16.4686	97.0308	47.0588	95.1745	83.7104	98.1346	-23.3032
96.4318	16.4686	97.0057	47.0588	95.1494	83.7104	98.1095	-23.3032
96.4068	16.4686	96.9806	47.0588	95.1243	83.7104	98.1095	-19.2873
96.4068	19.3548	96.9555	47.0588	95.0992	83.7104	98.0844	-19.2873
96.3817	19.3548	96.9555	43.8914	95.0741	83.7104	98.0593	-19.2873
96.3566	19.3548	96.9304	43.8914	95.049	83.7104	98.0342	-19.2873
96.3315	19.3548	96.9304	40.724	95.049	79.4118	98.0091	-19.2873
96.3064	19.3548	96.9054	40.724	95.0239	79.4118	98.0091	-15.2715
96.3064	22.2411	96.9054	40.724	94.9989	79.4118	97.984	-15.2715
96.2814	22.2411	96.8803	37.5566	94.9989	75.1131	97.959	-15.2715
96.2563	22.2411	96.8552	37.5566	94.9738	75.1131	97.9339	-15.2715
96.2312	22.2411	96.8552	34.3891	94.9738	70.8145	97.9088	-15.2715
96.2061	22.2411	96.8301	34.3891	94.9487	70.8145	97.8837	-15.2715
96.181	22.2411	96.805	34.3891	94.9487	66.5158	97.8586	-15.2715
96.156	22.2411	96.805	31.2217	94.9236	66.5158	97.8335	-15.2715
96.1309	22.2411	96.7799	31.2217	94.9236	62.2172	97.8084	-15.2715
96.1058	22.2411	96.7799	28.0543	94.8985	62.2172	97.7833	-15.2715
96.0807	22.2411	96.7549	28.0543	94.8985	57.9186	97.7833	-19.2873
96.0807	19.3548	96.7549	24.8869	94.8734	57.9186	97.7583	-19.2873
96.0556	19.3548	96.7298	24.8869	94.8734	53.6199	97.7332	-19.2873
96.0306	19.3548	96.7298	21.7195	94.8483	53.6199	97.7332	-23.3032
96.0055	19.3548	96.7047	21.7195	94.8483	49.3213	97.7081	-23.3032
95.9804	19.3548	96.7047	18.552	94.8233	49.3213	97.683	-23.3032
95.9553	19.3548	96.6796	18.552	94.8233	45.0226	97.683	-27.319
95.9302	19.3548	96.6796	15.3846	94.7982	45.0226	97.6579	-27.319
95.9302	16.4686	96.6545	15.3846	94.7982	40.724	97.6328	-27.319
95.9052	16.4686	96.6545	12.2172	94.7731	40.724	97.6077	-27.319
95.8801	16.4686	96.6294	12.2172	94.7731	36.4253	97.5827	-27.319
95.8801	13.5823	96.6294	9.04977	94.748	36.4253	97.5827	-31.3348
95.855	13.5823	96.6043	9.04977	94.748	32.1267	97.5576	-31.3348
95.8299	13.5823	96.6043	5.88235	94.7229	32.1267	97.5325	-31.3348
95.8048	13.5823	96.5793	5.88235	94.7229	27.8281	97.5325	-35.3507
95.7798	13.5823	96.5793	2.71493	94.6978	27.8281	97.5074	-35.3507
95.7798	10.6961	96.5542	2.71493	94.6978	23.5294	97.4823	-35.3507
95.7547	10.6961	96.5542	-0.45249	94.6727	23.5294	97.4823	-39.3665
95.7296	10.6961	96.5291	-0.45249	94.6727	19.2308	97.4572	-39.3665
95.7296	7.80985	96.5291	-3.61991	94.6477	19.2308	97.4322	-39.3665
95.7045	7.80985	96.504	-3.61991	94.6226	19.2308	97.4322	-43.3824
95.6794	7.80985	96.504	-6.78733	94.6226	14.9321	97.4071	-43.3824
95.6794	4.9236	96.4789	-6.78733	94.5975	14.9321	97.382	-43.3824
95.6543	4.9236	96.4789	-9.95475	94.5724	14.9321	97.382	-47.3982
95.6293	4.9236	96.4538	-9.95475	94.5724	10.6335	97.3569	-47.3982
95.6293	2.03735	96.4538	-13.1222	94.5473	10.6335	97.3318	-47.3982
95.6042	2.03735	96.4287	-13.1222	94.5222	10.6335	97.3318	-51.414
95.5791	2.03735	96.4287	-16.2896	94.4972	10.6335	97.3067	-51.414
95.5791	-0.8489	96.4036	-16.2896	94.4721	10.6335	97.2816	-51.414
95.554	-0.8489	96.4036	-19.457	94.447	10.6335	97.2566	-51.414
95.529	-0.8489	96.3786	-19.457	94.4219	10.6335	97.2315	-51.414
95.529	-3.73514	96.3786	-22.6244	94.4219	14.9321	97.2315	-55.4299
95.5039	-3.73514	96.3535	-22.6244	94.3968	14.9321	97.2064	-55.4299
95.4788	-3.73514	96.3535	-25.7919	94.3968	19.2308	97.1813	-55.4299
95.4788	-6.62139	96.3284	-25.7919	94.3717	19.2308	97.1562	-55.4299
95.4537	-6.62139	96.3284	-25.7919	94.3717	23.5294	97.1311	-55.4299
95.4286	-6.62139	96.3033	-28.9593	94.3466	23.5294	97.106	-55.4299
95.4286	-9.50764	96.3033	-28.9593	94.3466	27.8281	97.081	-55.4299
95.4036	-9.50764	96.2782	-32.1267	94.3216	27.8281	97.081	-59.4457
95.4036	-12.3939	96.2782	-35.2941	94.3216	32.1267	97.0559	-59.4457
95.3785	-12.3939	96.2531	-35.2941	94.2965	32.1267	97.0559	-55.4299
95.3534	-12.3939	96.228	-38.4615	94.2965	36.4253	97.0308	-55.4299
95.3534	-15.2801	96.228	-38.4615	94.2714	36.4253	97.0057	-55.4299
95.3283	-15.2801	96.203	-38.4615	94.2714	40.724	96.9806	-55.4299
95.3032	-15.2801	96.203	-41.629	94.2463	40.724	96.9555	-55.4299
95.3032	-18.1664	96.1779	-41.629	94.2463	45.0226	96.9555	-51.414
95.2782	-18.1664	96.1779	-44.7964	94.2463	49.3213	96.9304	-51.414
95.2531	-18.1664	96.1528	-44.7964	94.2212	49.3213	96.9054	-51.414
95.2531	-21.0526	96.1528	-47.9638	94.2212	53.6199	96.9054	-47.3982
95.228	-21.0526	96.1277	-47.9638	94.1961	53.6199	96.8803	-47.3982
95.2029	-21.0526	96.1277	-47.9638	94.1961	57.9186	96.8552	-47.3982
95.2029	-23.9389	96.1026	-51.1312	94.1961	62.2172	96.8552	-43.3824
95.1778	-23.9389	96.0775	-51.1312	94.171	62.2172	96.8301	-43.3824
95.1528	-23.9389	96.0775	-54.2986	94.171	66.5158	96.805	-43.3824
95.1528	-26.8251	96.0524	-54.2986	94.1459	66.5158	96.805	-39.3665
95.1277	-26.8251	96.0274	-54.2986	94.1459	70.8145	96.7799	-39.3665
95.1026	-26.8251	96.0274	-57.4661	94.1459	75.1131	96.7799	-35.3507
95.1026	-29.7114	96.0023	-57.4661	94.1209	75.1131	96.7549	-35.3507
95.0775	-29.7114	95.9772	-57.4661	94.1209	79.4118	96.7549	-31.3348
95.0524	-29.7114	95.9521	-57.4661	94.0958	79.4118	96.7298	-31.3348
95.0524	-32.5976	95.927	-57.4661	94.0958	83.7104	96.7298	-31.3348
95.0274	-32.5976	95.927	-60.6335	94.0958	88.0091	96.7047	-27.319
95.0023	-32.5976	95.9019	-60.6335	94.0707	88.0091	96.7047	-27.319
94.9772	-32.5976	95.8769	-60.6335	94.0707	92.3077	96.6796	-23.3032
94.9521	-32.5976	95.8518	-60.6335	94.0456	92.3077	96.6796	-23.3032
94.927	-32.5976	95.8267	-60.6335	94.0456	96.6063	96.6545	-19.2873
94.902	-32.5976	95.8016	-60.6335	94.0456	100.905	96.6545	-19.2873
94.902	-35.4839	95.7765	-60.6335	94.0205	100.905	96.6294	-15.2715
94.8769	-35.4839	95.7514	-60.6335	94.0205	105.204	96.6294	-15.2715
94.8518	-35.4839	95.7263	-60.6335	93.9954	105.204	96.6043	-11.2557
94.8267	-35.4839	95.7263	-57.4661	93.9954	109.502	96.6043	-11.2557
94.8016	-35.4839	95.7013	-57.4661	93.9954	113.801	96.5793	-7.23982
94.7766	-35.4839	95.6762	-57.4661	93.9954	113.801	96.5793	-3.22398
94.7515	-35.4839	95.6511	-57.4661	93.9703	118.1	96.5542	-3.22398
94.7264	-35.4839	95.626	-57.4661	93.9703	122.398	96.5542	0.79186
94.7013	-35.4839	95.626	-54.2986	93.9703	126.697	96.5291	0.79186
94.6762	-35.4839	95.6009	-54.2986	93.9453	126.697	96.5291	4.80769
94.6512	-35.4839	95.5758	-54.2986	93.9453	130.995	96.504	4.80769
94.6512	-32.5976	95.5507	-54.2986	93.9202	130.995	96.504	8.82353
94.6261	-32.5976	95.5257	-54.2986	93.9202	135.294	96.4789	8.82353
94.601	-32.5976	95.5257	-51.1312	93.9202	135.294	96.4789	12.8394
94.5759	-32.5976	95.5006	-51.1312	93.8951	139.593	96.4789	12.8394
94.5508	-32.5976	95.5006	-51.1312	93.8951	139.593	96.4538	16.8552
94.5258	-32.5976	95.4755	-47.9638	93.87	143.891	96.4538	16.8552
94.5258	-29.7114	95.4504	-47.9638	93.8449	143.891	96.4287	20.871
94.5007	-29.7114	95.4504	-44.7964	93.8449	148.19	96.4287	24.8869
94.4756	-29.7114	95.4253	-44.7964	93.8198	148.19	96.4036	24.8869
94.4505	-29.7114	95.4002	-44.7964	93.7947	148.19	96.4036	28.9027
94.4254	-29.7114	95.4002	-41.629	93.7947	152.489	96.3786	28.9027
94.4254	-26.8251	95.3751	-41.629	93.7697	152.489	96.3786	32.9186
94.4004	-26.8251	95.3501	-41.629	93.7446	152.489	96.3535	32.9186
94.3753	-26.8251	95.3501	-38.4615	93.7446	156.787	96.3535	36.9344
94.3753	-23.9389	95.325	-38.4615	93.7195	156.787	96.3284	36.9344
94.3502	-23.9389	95.2999	-38.4615	93.6944	156.787	96.3284	40.9502
94.3251	-23.9389	95.2999	-35.2941	93.6693	156.787	96.3284	40.9502
94.3251	-21.0526	95.2748	-35.2941	93.6442	156.787	96.3033	44.9661
94.3	-21.0526	95.2497	-35.2941	93.6442	152.489	96.3033	44.9661
94.275	-21.0526	95.2246	-35.2941	93.6192	152.489	96.2782	48.9819
94.2499	-21.0526	95.1995	-35.2941	93.5941	152.489	96.2782	52.9977
94.2248	-21.0526	95.1995	-32.1267	93.5941	148.19	96.2531	52.9977
94.2248	-18.1664	95.1745	-32.1267	93.569	148.19	96.2531	57.0136
94.1997	-18.1664	95.1494	-32.1267	93.569	143.891	96.228	57.0136
94.1746	-18.1664	95.1494	-28.9593	93.5439	143.891	96.228	61.0294
94.1746	-15.2801	95.1243	-28.9593	93.5439	139.593	96.203	61.0294
94.1496	-15.2801	95.0992	-28.9593	93.5188	139.593	96.203	65.0452
94.1496	-12.3939	95.0992	-25.7919	93.5188	135.294	96.1779	65.0452
94.1245	-12.3939	95.0741	-25.7919	93.4937	135.294	96.1779	65.0452
94.1245	-12.3939	95.049	-25.7919	93.4937	130.995	96.1528	69.0611
94.0994	-9.50764	95.049	-22.6244	93.4686	130.995	96.1277	69.0611
94.0743	-9.50764	95.0239	-22.6244	93.4686	126.697	96.1277	73.0769
94.0743	-6.62139	94.9989	-22.6244	93.4436	126.697	96.1026	73.0769
94.0493	-6.62139	94.9989	-19.457	93.4436	122.398	96.0775	73.0769
94.0242	-6.62139	94.9738	-19.457	93.4185	122.398	96.0524	73.0769
94.0242	-3.73514	94.9487	-19.457	93.4185	118.1	96.0274	73.0769
93.9991	-3.73514	94.9487	-16.2896	93.3934	118.1	96.0023	73.0769
93.9991	-0.8489	94.9236	-16.2896	93.3934	113.801	95.9772	73.0769
93.974	-0.8489	94.8985	-16.2896	93.3683	113.801	95.9521	73.0769
93.974	-0.8489	94.8734	-16.2896	93.3683	109.502	95.927	73.0769
93.9489	2.03735	94.8483	-16.2896	93.3683	109.502	95.9019	73.0769
93.9239	2.03735	94.8483	-13.1222	93.3432	105.204	95.8769	73.0769
93.9239	4.9236	94.8233	-13.1222	93.3432	105.204	95.8769	69.0611
93.8988	4.9236	94.7982	-13.1222	93.3181	100.905	95.8518	69.0611
93.8988	7.80985	94.7982	-9.95475	93.3181	96.6063	95.8267	69.0611
93.8737	7.80985	94.7731	-9.95475	93.293	96.6063	95.8267	65.0452
93.8737	10.6961	94.7731	-6.78733	93.293	92.3077	95.8016	65.0452
93.8486	10.6961	94.748	-6.78733	93.268	92.3077	95.8016	61.0294
93.8486	13.5823	94.748	-3.61991	93.268	88.0091	95.7765	61.0294
93.8235	13.5823	94.7229	-3.61991	93.2429	88.0091	95.7765	57.0136
93.8235	16.4686	94.7229	-0.45249	93.2429	83.7104	95.7514	57.0136
93.7985	16.4686	94.6978	-0.45249	93.2178	83.7104	95.7514	57.0136
93.7985	19.3548	94.6727	-0.45249	93.2178	79.4118	95.7263	52.9977
93.7734	19.3548	94.6727	2.71493	93.2178	79.4118	95.7263	52.9977
93.7734	19.3548	94.6477	2.71493	93.1927	75.1131	95.7013	48.9819
93.7483	22.2411	94.6477	5.88235	93.1676	70.8145	95.6762	48.9819
93.7483	22.2411	94.6226	5.88235	93.1676	70.8145	95.6762	44.9661
93.7232	25.1273	94.6226	5.88235	93.1425	70.8145	95.6511	44.9661
93.7232	25.1273	94.5975	9.04977	93.1425	66.5158	95.6511	40.9502
93.6981	28.0136	94.5724	9.04977	93.1175	66.5158	95.626	40.9502
93.6981	28.0136	94.5724	12.2172	93.1175	62.2172	95.626	36.9344
93.6731	30.8998	94.5473	12.2172	93.0924	62.2172	95.6009	36.9344
93.648	30.8998	94.5473	15.3846	93.0673	62.2172	95.6009	32.9186
93.648	33.7861	94.5222	15.3846	93.0673	57.9186	95.5758	32.9186
93.6229	33.7861	94.5222	18.552	93.0422	57.9186	95.5758	28.9027
93.6229	36.6723	94.4972	18.552	93.0171	57.9186	95.5507	28.9027
93.5978	36.6723	94.4972	21.7195	92.992	57.9186	95.5507	24.8869
93.5978	36.6723	94.4721	21.7195	92.9669	57.9186	95.5257	24.8869
93.5727	39.5586	94.4721	24.8869	92.9669	62.2172	95.5257	20.871
93.5477	39.5586	94.447	24.8869	92.9419	62.2172	95.5006	20.871
93.5477	42.4448	94.447	28.0543	92.9168	62.2172	95.5006	16.8552
93.5226	42.4448	94.4219	28.0543	92.8917	62.2172	95.4755	16.8552
93.4975	42.4448	94.4219	31.2217	92.8917	66.5158	95.4755	12.8394
93.4975	45.3311	94.3968	31.2217	92.8666	66.5158	95.4504	8.82353
93.4724	45.3311	94.3968	34.3891	92.8666	66.5158	95.4504	8.82353
93.4473	45.3311	94.3968	34.3891	92.8415	70.8145	95.4253	4.80769
93.4473	48.2173	94.3717	37.5566	92.8164	70.8145	95.4253	4.80769
93.4223	48.2173	94.3717	40.724	92.8164	75.1131	95.4253	4.80769
93.3972	48.2173	94.3466	40.724	92.7913	75.1131	95.4002	0.79186
93.3972	51.1036	94.3466	43.8914	92.7913	79.4118	95.4002	0.79186
93.3721	51.1036	94.3216	43.8914	92.7662	79.4118	95.3751	-3.22398
93.347	51.1036	94.3216	47.0588	92.7662	83.7104	95.3501	-3.22398
93.347	53.9898	94.2965	47.0588	92.7412	83.7104	95.3501	-7.23982
93.3219	53.9898	94.2965	50.2262	92.7412	88.0091	95.325	-7.23982
93.2969	53.9898	94.2965	50.2262	92.7161	88.0091	95.2999	-7.23982
93.2718	53.9898	94.2714	53.3937	92.7161	92.3077	95.2999	-11.2557
93.2467	53.9898	94.2714	56.5611	92.691	92.3077	95.2748	-11.2557
93.2216	53.9898	94.2463	56.5611	92.691	96.6063	95.2497	-11.2557
93.1965	53.9898	94.2463	59.7285	92.6659	96.6063	95.2246	-11.2557
93.1714	53.9898	94.2212	59.7285	92.6659	100.905	95.1995	-11.2557
93.1464	53.9898	94.2212	62.8959	92.6408	100.905	95.1995	-15.2715
93.1213	53.9898	94.1961	62.8959	92.6408	105.204	95.1745	-15.2715
93.1213	51.1036	94.1961	66.0633	92.6408	105.204	95.1494	-15.2715
93.0962	51.1036	94.1961	69.2308	92.6157	109.502	95.1243	-15.2715
93.0711	51.1036	94.171	69.2308	92.6157	113.801	95.0992	-15.2715
93.0711	48.2173	94.171	72.3982	92.5906	113.801	95.0741	-15.2715
93.0461	48.2173	94.1459	72.3982	92.5906	118.1	95.049	-15.2715
93.021	48.2173	94.1459	75.5656	92.5656	118.1	95.0239	-15.2715
93.021	45.3311	94.1459	78.733	92.5656	122.398	94.9989	-15.2715
92.9959	45.3311	94.1209	78.733	92.5405	122.398	94.9989	-11.2557
92.9708	45.3311	94.1209	81.9005	92.5405	126.697	94.9738	-11.2557
92.9708	42.4448	94.1209	85.0679	92.5405	126.697	94.9487	-11.2557
92.9457	42.4448	94.0958	85.0679	92.5154	130.995	94.9236	-11.2557
92.9207	42.4448	94.0958	88.2353	92.5154	135.294	94.8985	-11.2557
92.9207	39.5586	94.0958	91.4027	92.4903	135.294	94.8985	-7.23982
92.8956	39.5586	94.0707	91.4027	92.4903	139.593	94.8734	-7.23982
92.8705	39.5586	94.0707	94.5701	92.4903	143.891	94.8483	-7.23982
92.8705	36.6723	94.0456	94.5701	92.4652	143.891	94.8483	-3.22398
92.8454	36.6723	94.0456	97.7376	92.4652	148.19	94.8233	-3.22398
92.8203	36.6723	94.0456	100.905	92.4652	152.489	94.7982	-3.22398
92.8203	33.7861	94.0205	100.905	92.4401	152.489	94.7731	-3.22398
92.7953	33.7861	94.0205	104.072	92.4401	156.787	94.7731	-3.22398
92.7702	33.7861	93.9954	104.072	92.415	156.787	94.748	0.79186
92.7702	30.8998	93.9954	107.24	92.415	161.086	94.7229	0.79186
92.7451	30.8998	93.9954	110.407	92.415	161.086	94.6978	0.79186
92.72	30.8998	93.9954	113.575	92.39	165.385	94.6727	0.79186
92.72	28.0136	93.9703	113.575	92.39	165.385	94.6477	0.79186
92.6949	28.0136	93.9703	116.742	92.3649	169.683	94.6226	0.79186
92.6699	28.0136	93.9703	119.909	92.3649	173.982	94.5975	0.79186
92.6448	28.0136	93.9703	123.077	92.3398	173.982	94.5724	0.79186
92.6197	28.0136	93.9453	123.077	92.3398	178.281	94.5473	0.79186
92.6197	25.1273	93.9453	126.244	92.3147	178.281	94.5222	0.79186
92.5946	25.1273	93.9202	126.244	92.3147	182.579	94.5222	-3.22398
92.5695	25.1273	93.9202	129.412	92.2896	182.579	94.4972	-3.22398
92.5445	25.1273	93.9202	132.579	92.2896	186.878	94.4721	-3.22398
92.5194	25.1273	93.8951	132.579	92.2645	186.878	94.447	-3.22398
92.5194	28.0136	93.8951	135.747	92.2645	191.176	94.4219	-3.22398
92.4943	28.0136	93.87	135.747	92.2645	191.176	94.4219	-7.23982
92.4692	28.0136	93.87	138.914	92.2395	195.475	94.3968	-7.23982
92.4441	28.0136	93.87	142.081	92.2395	199.774	94.3717	-7.23982
92.4191	28.0136	93.8449	142.081	92.2144	199.774	94.3717	-11.2557
92.4191	30.8998	93.8449	145.249	92.2144	204.072	94.3466	-11.2557
92.394	30.8998	93.8198	145.249	92.1893	204.072	94.3216	-11.2557
92.394	33.7861	93.8198	148.416	92.1893	208.371	94.3216	-15.2715
92.3689	33.7861	93.8198	151.584	92.1642	208.371	94.2965	-15.2715
92.3689	33.7861	93.7947	151.584	92.1642	212.67	94.2714	-15.2715
92.3438	36.6723	93.7947	154.751	92.1642	212.67	94.2714	-19.2873
92.3438	36.6723	93.7697	154.751	92.1391	216.968	94.2463	-19.2873
92.3187	39.5586	93.7697	157.919	92.1391	216.968	94.2212	-19.2873
92.2937	42.4448	93.7697	157.919	92.114	221.267	94.2212	-23.3032
92.2937	42.4448	93.7446	161.086	92.114	225.566	94.1961	-23.3032
92.2686	45.3311	93.7446	161.086	92.0889	225.566	94.171	-23.3032
92.2686	45.3311	93.7195	164.253	92.0889	229.864	94.171	-27.319
92.2686	48.2173	93.7195	164.253	92.0639	229.864	94.1459	-27.319
92.2435	48.2173	93.6944	167.421	92.0639	234.163	94.1209	-27.319
92.2435	51.1036	93.6944	167.421	92.0388	234.163	94.0958	-27.319
92.2184	51.1036	93.6693	170.588	92.0388	238.462	94.0707	-27.319
92.2184	53.9898	93.6693	170.588	92.0137	238.462	94.0707	-31.3348
92.1933	53.9898	93.6442	173.756	92.0137	242.76	94.0456	-31.3348
92.1933	56.8761	93.6442	173.756	92.0137	242.76	94.0205	-31.3348
92.1683	56.8761	93.6192	176.923	91.9886	247.059	93.9954	-31.3348
92.1683	59.7623	93.5941	176.923	91.9886	247.059	93.9703	-31.3348
92.1683	59.7623	93.5941	180.09	91.9635	251.357	93.9453	-31.3348
92.1432	62.6486	93.569	180.09	91.9635	255.656	93.9202	-31.3348
92.1432	65.5348	93.5439	180.09	91.9384	255.656	93.8951	-31.3348
92.1181	65.5348	93.5439	183.258	91.9384	259.955	93.8951	-27.319
92.1181	68.421	93.5188	183.258	91.9133	259.955	93.87	-27.319
92.093	68.421	93.4937	183.258	91.9133	264.253	93.8449	-27.319
92.093	71.3073	93.4686	183.258	91.8883	264.253	93.8449	-23.3032
92.0679	71.3073	93.4436	183.258	91.8883	268.552	93.8198	-23.3032
92.0679	74.1936	93.4185	183.258	91.8632	268.552	93.7947	-23.3032
92.0679	74.1936	93.3934	183.258	91.8632	272.851	93.7947	-19.2873
92.0429	77.0798	93.3934	180.09	91.8632	277.149	93.7697	-19.2873
92.0429	79.966	93.3683	180.09	91.8381	277.149	93.7446	-19.2873
92.0178	79.966	93.3683	176.923	91.8381	281.448	93.7446	-15.2715
92.0178	82.8523	93.3432	176.923	91.813	281.448	93.7195	-15.2715
91.9927	82.8523	93.3432	173.756	91.813	285.747	93.7195	-11.2557
91.9927	85.7385	93.3181	173.756	91.813	285.747	93.6944	-11.2557
91.9676	85.7385	93.3181	170.588	91.7879	290.045	93.6944	-11.2557
91.9676	88.6248	93.293	170.588	91.7879	294.344	93.6693	-7.23982
91.9676	91.511	93.293	167.421	91.7628	294.344	93.6442	-7.23982
91.9425	91.511	93.268	167.421	91.7628	298.643	93.6442	-3.22398
91.9425	94.3973	93.268	164.253	91.7377	298.643	93.6192	-3.22398
91.9175	94.3973	93.2429	164.253	91.7377	302.941	93.6192	0.79186
91.9175	97.2835	93.2429	161.086	91.7127	302.941	93.5941	0.79186
91.9175	100.17	93.2178	161.086	91.7127	307.24	93.5941	4.80769
91.8924	100.17	93.2178	157.919	91.7127	311.538	93.569	4.80769
91.8924	103.056	93.2178	154.751	91.7127	311.538	93.569	4.80769
91.8673	103.056	93.1927	154.751	91.6876	315.837	93.5439	8.82353
91.8673	105.942	93.1927	151.584	91.6876	320.136	93.5439	8.82353
91.8673	108.829	93.1927	148.416	91.6876	324.434	93.5188	12.8394
91.8422	108.829	93.1676	148.416	91.6625	324.434	93.5188	12.8394
91.8422	111.715	93.1676	145.249	91.6625	328.733	93.4937	16.8552
91.8171	111.715	93.1676	142.081	91.6374	328.733	93.4937	16.8552
91.8171	114.601	93.1425	142.081	91.6374	333.032	93.4686	20.871
91.8171	117.487	93.1425	138.914	91.6374	333.032	93.4436	20.871
91.7921	117.487	93.1425	135.747	91.6123	337.33	93.4436	24.8869
91.7921	120.374	93.1175	135.747	91.6123	341.629	93.4185	24.8869
91.767	120.374	93.1175	132.579	91.5872	341.629	93.4185	28.9027
91.767	123.26	93.1175	129.412	91.5872	345.928	93.3934	28.9027
91.767	126.146	93.0924	129.412	91.5621	345.928	93.3934	28.9027
91.7419	126.146	93.0924	126.244	91.5621	350.226	93.3683	32.9186
91.7419	129.032	93.0924	123.077	91.5371	350.226	93.3432	32.9186
91.7168	129.032	93.0673	123.077	91.5371	354.525	93.3432	36.9344
91.7168	131.919	93.0673	119.909	91.5371	354.525	93.3181	36.9344
91.7168	134.805	93.0673	116.742	91.512	358.824	93.293	36.9344
91.6917	134.805	93.0422	116.742	91.512	363.122	93.293	40.9502
91.6917	137.691	93.0422	113.575	91.4869	363.122	93.268	40.9502
91.6667	137.691	93.0422	110.407	91.4869	367.421	93.268	44.9661
91.6667	140.577	93.0171	110.407	91.4618	367.421	93.2429	44.9661
91.6667	143.464	93.0171	107.24	91.4618	371.719	93.2429	44.9661
91.6416	143.464	93.0171	104.072	91.4367	371.719	93.2178	48.9819
91.6416	146.35	93.0171	100.905	91.4367	376.018	93.1927	48.9819
91.6165	146.35	92.992	100.905	91.4367	376.018	93.1676	48.9819
91.6165	149.236	92.992	97.7376	91.4116	380.317	93.1676	52.9977
91.6165	152.122	92.992	94.5701	91.4116	380.317	93.1425	52.9977
91.5914	152.122	92.9669	94.5701	91.3865	384.615	93.1175	52.9977
91.5914	155.008	92.9669	91.4027	91.3865	384.615	93.1175	57.0136
91.5914	157.895	92.9669	88.2353	91.3615	388.914	93.0924	57.0136
91.5663	157.895	92.9419	88.2353	91.3615	388.914	93.0673	57.0136
91.5663	160.781	92.9419	85.0679	91.3364	393.213	93.0673	61.0294
91.5663	163.667	92.9419	81.9005	91.3364	393.213	93.0422	61.0294
91.5663	163.667	92.9168	81.9005	91.3113	397.511	93.0171	61.0294
91.5413	166.553	92.9168	78.733	91.3113	397.511	92.992	61.0294
91.5413	169.44	92.9168	75.5656	91.2862	401.81	92.9669	61.0294
91.5413	172.326	92.9168	72.3982	91.2862	401.81	92.9669	65.0452
91.5162	172.326	92.8917	72.3982	91.2611	406.109	92.9419	65.0452
91.5162	175.212	92.8917	69.2308	91.2611	406.109	92.9168	65.0452
91.5162	178.098	92.8917	66.0633	91.236	410.407	92.8917	65.0452
91.4911	178.098	92.8666	66.0633	91.2109	410.407	92.8666	65.0452
91.4911	180.985	92.8666	62.8959	91.2109	414.706	92.8666	69.0611
91.4911	183.871	92.8666	59.7285	91.1859	414.706	92.8415	69.0611
91.466	183.871	92.8415	59.7285	91.1859	419.005	92.8164	69.0611
91.466	186.757	92.8415	56.5611	91.1608	419.005	92.8164	73.0769
91.466	189.643	92.8415	53.3937	91.1608	419.005	92.7913	73.0769
91.441	189.643	92.8164	53.3937	91.1357	423.303	92.7662	73.0769
91.441	192.53	92.8164	50.2262	91.1106	423.303	92.7662	77.0928
91.441	195.416	92.8164	47.0588	91.1106	427.602	92.7412	77.0928
91.4159	195.416	92.8164	43.8914	91.0855	427.602	92.7161	77.0928
91.4159	198.302	92.7913	43.8914	91.0604	427.602	92.7161	81.1086
91.4159	201.188	92.7913	40.724	91.0604	431.9	92.691	81.1086
91.3908	201.188	92.7913	37.5566	91.0353	431.9	92.691	85.1244
91.3908	204.075	92.7662	37.5566	91.0353	436.199	92.6659	85.1244
91.3908	206.961	92.7662	34.3891	91.0103	436.199	92.6659	89.1403
91.3657	206.961	92.7662	31.2217	91.0103	436.199	92.6408	89.1403
91.3657	209.847	92.7412	31.2217	90.9852	440.498	92.6408	89.1403
91.3657	212.733	92.7412	28.0543	90.9601	440.498	92.6157	93.1561
91.3657	215.62	92.7412	24.8869	90.9601	444.796	92.6157	93.1561
91.3406	215.62	92.7161	24.8869	90.935	444.796	92.5906	97.1719
91.3406	218.506	92.7161	21.7195	90.935	449.095	92.5906	97.1719
91.3406	221.392	92.7161	18.552	90.9099	449.095	92.5656	101.188
91.3156	221.392	92.691	18.552	90.9099	453.394	92.5656	101.188
91.3156	224.278	92.691	15.3846	90.8848	453.394	92.5405	105.204
91.3156	227.165	92.691	12.2172	90.8848	457.692	92.5405	105.204
91.3156	230.051	92.6659	12.2172	90.8598	457.692	92.5154	109.219
91.2905	230.051	92.6659	9.04977	90.8598	461.991	92.5154	109.219
91.2905	232.937	92.6408	9.04977	90.8598	461.991	92.4903	113.235
91.2905	235.823	92.6408	5.88235	90.8347	466.29	92.4903	117.251
91.2654	235.823	92.6408	2.71493	90.8347	466.29	92.4652	117.251
91.2654	238.71	92.6157	2.71493	90.8096	470.588	92.4652	121.267
91.2654	241.596	92.6157	-0.45249	90.8096	474.887	92.4401	121.267
91.2403	244.482	92.5906	-0.45249	90.7845	474.887	92.4401	125.283
91.2403	244.482	92.5906	-3.61991	90.7845	479.186	92.415	125.283
91.2403	247.368	92.5906	-3.61991	90.7594	479.186	92.415	129.299
91.2403	250.255	92.5656	-6.78733	90.7594	483.484	92.415	133.314
91.2152	250.255	92.5656	-6.78733	90.7343	483.484	92.39	133.314
91.2152	253.141	92.5405	-9.95475	90.7343	487.783	92.39	137.33
91.2152	256.027	92.5154	-9.95475	90.7092	487.783	92.3649	137.33
91.2152	256.027	92.5154	-13.1222	90.7092	492.081	92.3649	141.346
91.1902	258.913	92.4903	-13.1222	90.7092	496.38	92.3398	141.346
91.1902	261.8	92.4903	-13.1222	90.6842	496.38	92.3398	145.362
91.1902	264.686	92.4652	-16.2896	90.6842	500.679	92.3147	145.362
91.1651	264.686	92.4401	-16.2896	90.6591	500.679	92.3147	149.378
91.1651	267.572	92.415	-16.2896	90.6591	504.977	92.3147	149.378
91.1651	270.458	92.39	-16.2896	90.6591	509.276	92.2896	153.394
91.1651	273.345	92.39	-13.1222	90.634	509.276	92.2896	153.394
91.14	273.345	92.3649	-13.1222	90.634	513.575	92.2645	157.41
91.14	276.231	92.3398	-13.1222	90.634	517.873	92.2645	157.41
91.14	279.117	92.3398	-9.95475	90.6089	517.873	92.2395	161.425
91.1149	279.117	92.3147	-9.95475	90.6089	522.172	92.2395	161.425
91.1149	282.003	92.3147	-6.78733	90.6089	526.471	92.2144	165.441
91.1149	284.89	92.2896	-6.78733	90.5838	526.471	92.2144	165.441
91.1149	287.776	92.2896	-3.61991	90.5838	530.769	92.1893	169.457
91.0898	287.776	92.2645	-3.61991	90.5838	535.068	92.1893	169.457
91.0898	290.662	92.2645	-0.45249	90.5587	535.068	92.1642	173.473
91.0898	293.548	92.2395	-0.45249	90.5587	539.367	92.1642	173.473
91.0898	296.435	92.2395	2.71493	90.5587	543.665	92.1391	177.489
91.0648	296.435	92.2144	2.71493	90.5336	543.665	92.1391	177.489
91.0648	299.321	92.2144	5.88235	90.5336	547.964	92.114	181.505
91.0648	302.207	92.2144	9.04977	90.5336	552.262	92.114	181.505
91.0648	302.207	92.1893	9.04977	90.5336	556.561	92.0889	185.52
91.0397	305.093	92.1893	12.2172	90.5085	556.561	92.0889	185.52
91.0397	307.98	92.1642	12.2172	90.5085	560.86	92.0639	189.536
91.0397	310.866	92.1642	15.3846	90.5085	565.158	92.0388	189.536
91.0146	310.866	92.1642	18.552	90.4835	565.158	92.0388	193.552
91.0146	313.752	92.1391	18.552	90.4835	569.457	92.0137	193.552
91.0146	316.638	92.1391	21.7195	90.4835	573.756	91.9886	193.552
91.0146	319.525	92.1391	24.8869	90.4835	578.054	91.9886	197.568
90.9895	319.525	92.114	24.8869	90.4584	578.054	91.9635	197.568
90.9895	322.411	92.114	28.0543	90.4584	582.353	91.9384	197.568
90.9895	325.297	92.114	31.2217	90.4584	586.652	91.9384	201.584
90.9644	325.297	92.0889	31.2217	90.4584	590.95	91.9133	201.584
90.9644	328.183	92.0889	34.3891	90.4333	590.95	91.8883	201.584
90.9644	331.07	92.0889	37.5566	90.4333	595.249	91.8883	205.6
90.9644	333.956	92.0639	37.5566	90.4333	599.548	91.8632	205.6
90.9394	333.956	92.0639	40.724	90.4333	603.846	91.8381	205.6
90.9394	336.842	92.0639	43.8914	90.4082	603.846	91.8381	209.615
90.9394	339.728	92.0388	43.8914	90.4082	608.145	91.813	209.615
90.9143	339.728	92.0388	47.0588	90.4082	612.443	91.7879	209.615
90.9143	342.615	92.0388	50.2262	90.4082	616.742	91.7628	209.615
90.9143	345.501	92.0137	50.2262	90.3831	616.742	91.7377	209.615
90.9143	348.387	92.0137	53.3937	90.3831	621.041	91.7377	213.631
90.8892	348.387	92.0137	56.5611	90.3831	625.339	91.7127	213.631
90.8892	351.273	91.9886	56.5611	90.3831	629.638	91.7127	213.631
90.8892	354.16	91.9886	59.7285	90.358	629.638	91.6876	217.647
90.8641	354.16	91.9886	62.8959	90.358	633.937	91.6625	217.647
90.8641	357.046	91.9635	62.8959	90.358	638.235	91.6374	217.647
90.8641	359.932	91.9635	66.0633	90.358	642.534	91.6123	217.647
90.8641	362.818	91.9635	69.2308	90.3329	642.534	91.6123	221.663
90.839	362.818	91.9384	69.2308	90.3329	646.833	91.5872	221.663
90.839	365.705	91.9384	72.3982	90.3329	651.131	91.5872	225.679
90.839	368.591	91.9384	75.5656	90.3329	655.43	91.5621	225.679
90.814	368.591	91.9384	78.733	90.3079	655.43	91.5621	225.679
90.814	371.477	91.9133	78.733	90.3079	659.729	91.5371	229.695
90.814	374.363	91.9133	81.9005	90.3079	664.027	91.512	229.695
90.814	377.25	91.9133	85.0679	90.3079	668.326	91.512	233.71
90.7889	377.25	91.8883	85.0679	90.3079	668.326	91.4869	233.71
90.7889	380.136	91.8883	88.2353	90.2828	672.624	91.4869	237.726
90.7889	383.022	91.8883	91.4027	90.2828	676.923	91.4618	237.726
90.7889	385.908	91.8632	91.4027	90.2828	681.222	91.4618	241.742
90.7638	385.908	91.8632	94.5701	90.2828	685.52	91.4367	241.742
90.7638	388.795	91.8632	97.7376	90.2577	685.52	91.4367	241.742
90.7638	391.681	91.8381	97.7376	90.2577	689.819	91.4116	245.758
90.7638	394.567	91.8381	100.905	90.2577	694.118	91.4116	245.758
90.7387	394.567	91.8381	104.072	90.2577	698.416	91.3865	249.774
90.7387	397.453	91.813	104.072	90.2326	698.416	91.3865	253.79
90.7387	400.34	91.813	107.24	90.2326	702.715	91.3615	253.79
90.7136	400.34	91.813	110.407	90.2326	707.014	91.3615	257.805
90.7136	403.226	91.7879	110.407	90.2326	711.312	91.3364	257.805
90.7136	406.112	91.7879	113.575	90.2326	715.611	91.3364	261.821
90.6886	406.112	91.7879	116.742	90.2075	715.611	91.3113	261.821
90.6886	408.998	91.7628	116.742	90.2075	719.909	91.3113	265.837
90.6635	408.998	91.7628	119.909	90.2075	724.208	91.2862	265.837
90.6635	411.885	91.7628	123.077	90.2075	728.507	91.2862	269.853
90.6635	414.771	91.7377	123.077	90.2075	732.805	91.2862	273.869
90.6384	414.771	91.7377	126.244	90.2075	737.104	91.2611	273.869
90.6384	417.657	91.7127	126.244	90.1824	737.104	91.2611	277.885
90.6133	417.657	91.7127	129.412	90.1824	741.403	91.236	277.885
90.6133	420.543	91.7127	132.579	90.1824	745.701	91.236	281.9
90.6133	423.43	91.7127	132.579	90.1824	750	91.236	285.916
90.5882	423.43	91.6876	135.747	90.1824	754.299	91.2109	285.916
90.5882	426.316	91.6876	138.914	90.1824	758.597	91.2109	289.932
90.5632	426.316	91.6876	142.081	90.1573	758.597	91.1859	289.932
90.5632	426.316	91.6876	142.081	90.1573	758.597	91.1859	289.932
90.5632	429.202	91.6625	142.081	90.1573	762.896	91.1859	293.948
90.5632	429.202	91.6625	145.249	90.1573	767.195	91.1859	297.964
90.5381	432.088	91.6374	145.249	90.1573	771.493	91.1608	297.964
90.5381	432.088	91.6374	148.416	90.1573	775.792	91.1608	301.98
90.513	434.975	91.6374	151.584	90.1323	780.091	91.1357	301.98
90.513	434.975	91.6123	151.584	90.1323	780.091	91.1357	305.995
90.4879	437.861	91.6123	154.751	90.1323	784.389	91.1357	310.011
90.4879	437.861	91.5872	154.751	90.1323	788.688	91.1106	310.011
90.4628	440.747	91.5872	157.919	90.1323	792.986	91.1106	314.027
90.4628	440.747	91.5872	157.919	90.1072	792.986	91.1106	318.043
90.4378	443.633	91.5621	161.086	90.1072	797.285	91.0855	318.043
90.4378	443.633	91.5621	161.086	90.1072	801.584	91.0855	322.059
90.4127	446.52	91.5371	164.253	90.1072	805.882	91.0855	326.075
90.3876	446.52	91.512	164.253	90.1072	810.181	91.0604	326.075
90.3876	449.406	91.512	167.421	90.0821	810.181	91.0604	330.091
90.3625	449.406	91.4869	167.421	90.0821	814.48	91.0353	330.091
90.3625	452.292	91.4869	170.588	90.0821	818.778	91.0353	334.106
90.3374	452.292	91.4618	170.588	90.0821	823.077	91.0353	338.122
90.3374	452.292	91.4618	170.588	90.0821	823.077	91.0103	338.122
90.3124	455.178	91.4367	173.756	90.057	827.376	91.0103	342.138
90.2873	455.178	91.4116	173.756	90.057	831.674	91.0103	346.154
90.2873	458.065	91.4116	176.923	90.057	835.973	90.9852	346.154
90.2622	458.065	91.3865	176.923	90.057	840.271	90.9852	350.17
90.2622	460.951	91.3615	176.923	90.0319	844.57	90.9852	354.186
90.2371	460.951	91.3615	180.09	90.0319	844.57	90.9601	354.186
90.2371	463.837	91.3364	180.09	90.0319	848.869	90.9601	358.201
90.212	463.837	91.3364	183.258	90.0319	853.167	90.935	358.201
90.212	463.837	91.3113	183.258	90.0319	857.466	90.935	362.217
90.187	466.723	91.3113	183.258	90.0068	857.466	90.935	366.233
90.187	466.723	91.2862	186.425	90.0068	861.765	90.935	366.233
90.1619	469.61	91.2611	186.425	90.0068	866.063	90.9099	370.249
90.1619	472.496	91.2611	189.593	90.0068	870.362	90.9099	374.265
90.1368	472.496	91.236	189.593	90.0068	874.661	90.9099	378.281
90.1368	475.382	91.236	192.76	89.9818	874.661	90.8848	378.281
90.1117	475.382	91.2109	192.76	89.9818	878.959	90.8848	382.296
90.1117	478.268	91.2109	195.928	89.9818	883.258	90.8598	382.296
90.0866	478.268	91.1859	195.928	89.9818	887.557	90.8598	386.312
90.0866	481.154	91.1859	195.928	89.9818	887.557	90.8598	390.328
90.0616	481.154	91.1608	199.095	89.9567	891.855	90.8347	390.328
90.0616	484.041	91.1608	199.095	89.9567	896.154	90.8347	394.344
90.0616	486.927	91.1357	202.262	89.9567	900.452	90.8096	394.344
90.0616	489.813	91.1357	205.43	89.9567	904.751	90.8096	398.36
90.0365	489.813	91.1106	205.43	89.9316	909.05	90.8096	402.376
90.0365	492.699	91.1106	208.597	89.9316	909.05	90.7845	402.376
90.0365	495.586	91.0855	208.597	89.9316	913.348	90.7845	406.391
90.0365	498.472	91.0855	211.765	89.9316	917.647	90.7594	406.391
90.0114	498.472	91.0604	211.765	89.9316	921.946	90.7594	410.407
90.0114	501.358	91.0604	214.932	89.9065	921.946	90.7594	410.407
90.0114	504.244	91.0353	214.932	89.9065	926.244	90.7343	414.423
89.9863	504.244	91.0353	218.1	89.9065	930.543	90.7343	414.423
89.9863	507.131	91.0353	221.267	89.9065	934.842	90.7092	418.439
89.9863	510.017	91.0103	221.267	89.9065	939.14	90.7092	418.439
89.9612	510.017	91.0103	224.434	89.8814	939.14	90.6842	422.455
89.9612	512.903	90.9852	224.434	89.8814	943.439	90.6842	422.455
89.9612	515.789	90.9852	227.602	89.8814	947.738	90.6591	426.471
89.9612	518.676	90.9852	230.769	89.8814	952.036	90.6591	426.471
89.9362	518.676	90.9601	230.769	89.8814	956.335	90.634	430.486
89.9362	521.562	90.9601	233.937	89.8563	956.335	90.634	430.486
89.9362	524.448	90.9601	237.104	89.8563	960.633	90.6089	434.502
89.9111	524.448	90.935	237.104	89.8563	964.932	90.6089	434.502
89.9111	527.334	90.935	240.271	89.8563	969.231	90.5838	438.518
89.9111	530.221	90.935	243.439	89.8563	973.529	90.5838	438.518
89.9111	533.107	90.935	246.606	89.8312	973.529	90.5587	442.534
89.886	533.107	90.935	249.774	89.8312	977.828	90.5587	446.55
89.886	535.993	90.9099	249.774	89.8312	982.127	90.5336	446.55
89.886	538.879	90.9099	252.941	89.8312	986.425	90.5336	450.566
89.886	541.766	90.9099	256.109	89.8312	986.425	90.5085	450.566
89.8609	541.766	90.9099	259.276	89.8062	990.724	90.5085	454.581
89.8609	544.652	90.8848	259.276	89.8062	995.023	90.4835	454.581
89.8609	547.538	90.8848	262.443	89.8062	999.321	90.4835	458.597
89.8609	550.424	90.8848	265.611	89.8062	1003.62	90.4584	458.597
89.8358	553.311	90.8848	268.778	89.7811	1007.92	90.4584	462.613
89.8358	553.311	90.8598	268.778	89.7811	1007.92	90.4584	462.613
89.8358	556.197	90.8598	271.946	89.7811	1012.22	90.4333	466.629
89.8358	559.083	90.8598	275.113	89.7811	1016.52	90.4333	470.645
89.8358	561.969	90.8598	278.281	89.7811	1020.81	90.4082	470.645
89.8108	561.969	90.8347	278.281	89.756	1020.81	90.4082	474.661
89.8108	564.856	90.8347	281.448	89.756	1025.11	90.3831	474.661
89.8108	567.742	90.8347	284.615	89.756	1029.41	90.3831	478.676
89.8108	570.628	90.8347	287.783	89.756	1033.71	90.358	478.676
89.8108	573.514	90.8096	287.783	89.756	1038.01	90.358	482.692
89.7857	573.514	90.8096	290.95	89.7309	1038.01	90.358	486.708
89.7857	576.401	90.8096	294.118	89.7309	1042.31	90.3329	486.708
89.7857	579.287	90.8096	297.285	89.7309	1046.61	90.3329	490.724
89.7857	582.173	90.7845	297.285	89.7309	1050.9	90.3079	490.724
89.7857	585.059	90.7845	300.452	89.7309	1050.9	90.3079	494.74
89.7606	585.059	90.7845	303.62	89.7058	1055.2	90.3079	498.756
89.7606	587.946	90.7845	306.787	89.7058	1059.5	90.2828	498.756
89.7606	590.832	90.7594	306.787	89.7058	1063.8	90.2828	502.771
89.7606	593.718	90.7594	309.955	89.7058	1068.1	90.2828	506.787
89.7606	596.604	90.7594	313.122	89.6807	1072.4	90.2577	506.787
89.7355	596.604	90.7594	316.29	89.6807	1072.4	90.2577	510.803
89.7355	599.491	90.7594	319.457	89.6807	1076.7	90.2577	514.819
89.7355	602.377	90.7343	319.457	89.6807	1081	90.2326	514.819
89.7355	605.263	90.7343	322.624	89.6807	1085.29	90.2326	518.835
89.7355	608.149	90.7343	325.792	89.6556	1085.29	90.2326	522.851
89.7104	611.036	90.7343	328.959	89.6556	1089.59	90.2326	526.867
89.7104	611.036	90.7092	332.127	89.6556	1093.89	90.2075	526.867
89.7104	613.922	90.7092	332.127	89.6556	1098.19	90.2075	530.882
89.7104	616.808	90.7092	335.294	89.6556	1102.49	90.2075	534.898
89.7104	619.694	90.7092	338.462	89.6306	1102.49	90.2075	538.914
89.7104	622.581	90.7092	341.629	89.6306	1106.79	90.2075	542.93
89.6854	622.581	90.6842	341.629	89.6306	1111.09	90.1824	542.93
89.6854	625.467	90.6842	344.796	89.6306	1115.38	90.1824	546.946
89.6854	628.353	90.6842	347.964	89.6306	1119.68	90.1824	550.962
89.6854	631.239	90.6842	351.131	89.6055	1119.68	90.1824	554.977
89.6854	634.126	90.6842	354.299	89.6055	1123.98	90.1573	558.993
89.6603	634.126	90.6591	354.299	89.6055	1128.28	90.1573	558.993
89.6603	637.012	90.6591	357.466	89.6055	1132.58	90.1573	563.009
89.6603	639.898	90.6591	360.633	89.6055	1136.88	90.1573	567.025
89.6603	642.784	90.6591	363.801	89.5804	1136.88	90.1573	571.041
89.6603	645.671	90.6591	363.801	89.5804	1141.18	90.1323	571.041
89.6603	648.557	90.634	366.968	89.5804	1145.48	90.1323	575.057
89.6352	648.557	90.634	370.136	89.5804	1149.77	90.1323	579.072
89.6352	651.443	90.634	373.303	89.5804	1154.07	90.1323	583.088
89.6352	654.329	90.634	376.471	89.5553	1154.07	90.1323	587.104
89.6352	657.216	90.6089	379.638	89.5553	1158.37	90.1072	587.104
89.6352	660.102	90.6089	379.638	89.5553	1162.67	90.1072	591.12
89.6352	662.988	90.6089	382.805	89.5553	1166.97	90.1072	595.136
89.6101	662.988	90.6089	385.973	89.5553	1171.27	90.1072	599.152
89.6101	665.874	90.6089	389.14	89.5302	1171.27	90.0821	603.167
89.6101	668.761	90.5838	389.14	89.5302	1175.57	90.0821	603.167
89.6101	671.647	90.5838	392.308	89.5302	1179.86	90.0821	607.183
89.6101	674.533	90.5838	395.475	89.5302	1184.16	90.0821	611.199
89.6101	677.419	90.5838	398.643	89.5302	1188.46	90.0821	615.215
89.585	677.419	90.5838	401.81	89.5051	1188.46	90.057	615.215
89.585	680.306	90.5587	401.81	89.5051	1192.76	90.057	619.231
89.585	683.192	90.5587	404.977	89.5051	1197.06	90.057	623.247
89.585	686.078	90.5587	408.145	89.5051	1201.36	90.057	627.262
89.585	688.964	90.5587	411.312	89.5051	1205.66	90.057	631.278
89.585	691.851	90.5587	414.48	89.4801	1205.66	90.0319	631.278
89.56	691.851	90.5336	417.647	89.4801	1209.95	90.0319	635.294
89.56	694.737	90.5336	417.647	89.4801	1214.25	90.0319	639.31
89.56	697.623	90.5336	420.814	89.4801	1218.55	90.0319	643.326
89.56	700.509	90.5336	423.982	89.4801	1222.85	90.0319	647.342
89.56	703.396	90.5336	427.149	89.455	1227.15	90.0068	651.357
89.56	706.282	90.5336	427.149	89.455	1227.15	90.0068	651.357
89.5349	706.282	90.5085	430.317	89.455	1231.45	90.0068	655.373
89.5349	709.168	90.5085	433.484	89.455	1235.75	90.0068	659.389
89.5349	712.054	90.5085	436.652	89.455	1240.05	90.0068	663.405
89.5349	714.941	90.5085	439.819	89.455	1244.34	90.0068	667.421
89.5349	717.827	90.5085	442.986	89.4299	1244.34	89.9818	667.421
89.5349	720.713	90.4835	442.986	89.4299	1248.64	89.9818	671.437
89.5349	723.599	90.4835	446.154	89.4299	1252.94	89.9818	675.452
89.5098	723.599	90.4835	449.321	89.4299	1257.24	89.9818	679.468
89.5098	726.486	90.4835	452.489	89.4299	1261.54	89.9818	683.484
89.5098	729.372	90.4835	455.656	89.4299	1265.84	89.9818	687.5
89.5098	732.258	90.4584	455.656	89.4299	1270.14	89.9567	687.5
89.5098	735.144	90.4584	458.824	89.4299	1270.14	89.9567	691.516
89.5098	738.031	90.4584	461.991	89.4048	1274.43	89.9567	695.532
89.4847	738.031	90.4584	465.158	89.4048	1278.73	89.9567	699.548
89.4847	740.917	90.4584	468.326	89.4048	1283.03	89.9567	703.563
89.4847	743.803	90.4333	468.326	89.4048	1287.33	89.9567	707.579
89.4847	746.689	90.4333	471.493	89.4048	1291.63	89.9316	707.579
89.4847	749.576	90.4333	474.661	89.4048	1295.93	89.9316	711.595
89.4847	752.462	90.4333	477.828	89.4048	1300.23	89.9316	715.611
89.4847	755.348	90.4333	480.995	89.3797	1300.23	89.9316	719.627
89.4596	755.348	90.4082	480.995	89.3797	1304.52	89.9316	723.643
89.4596	758.234	90.4082	484.163	89.3797	1308.82	89.9316	727.658
89.4596	761.121	90.4082	487.33	89.3797	1313.12	89.9065	727.658
89.4596	764.007	90.4082	490.498	89.3797	1317.42	89.9065	731.674
89.4596	766.893	90.4082	490.498	89.3797	1321.72	89.9065	735.69
89.4596	769.779	90.3831	493.665	89.3546	1321.72	89.9065	739.706
89.4346	769.779	90.3831	496.833	89.3546	1326.02	89.9065	743.722
89.4346	772.666	90.3831	500	89.3546	1330.32	89.9065	747.738
89.4346	775.552	90.3831	503.167	89.3546	1334.62	89.8814	751.753
89.4346	778.438	90.358	503.167	89.3546	1338.91	89.8814	751.753
89.4346	781.324	90.358	506.335	89.3295	1338.91	89.8814	755.769
89.4346	784.211	90.358	509.502	89.3295	1343.21	89.8814	759.785
89.4346	787.097	90.358	512.67	89.3295	1347.51	89.8814	763.801
89.4095	787.097	90.358	515.837	89.3295	1351.81	89.8814	767.817
89.4095	789.983	90.3329	515.837	89.3295	1356.11	89.8814	771.833
89.4095	792.869	90.3329	519.005	89.3295	1360.41	89.8563	771.833
89.4095	795.756	90.3329	522.172	89.3045	1360.41	89.8563	775.848
89.4095	798.642	90.3329	525.339	89.3045	1364.71	89.8563	779.864
89.4095	801.528	90.3079	525.339	89.3045	1369	89.8563	783.88
89.3844	801.528	90.3079	528.507	89.3045	1373.3	89.8563	787.896
89.3844	804.414	90.3079	531.674	89.3045	1377.6	89.8563	791.912
89.3844	807.301	90.3079	534.842	89.3045	1381.9	89.8563	795.928
89.3844	810.187	90.3079	538.009	89.2794	1381.9	89.8312	795.928
89.3844	813.073	90.2828	538.009	89.2794	1386.2	89.8312	799.943
89.3844	815.959	90.2828	541.176	89.2794	1390.5	89.8312	803.959
89.3844	818.846	90.2828	544.344	89.2794	1394.8	89.8312	807.975
89.3593	818.846	90.2828	547.511	89.2794	1399.1	89.8312	811.991
89.3593	821.732	90.2577	547.511	89.2794	1403.39	89.8312	816.007
89.3593	824.618	90.2577	550.679	89.2543	1403.39	89.8312	820.023
89.3593	827.504	90.2577	553.846	89.2543	1407.69	89.8062	820.023
89.3593	830.39	90.2577	557.014	89.2543	1411.99	89.8062	824.038
89.3593	833.277	90.2577	557.014	89.2543	1416.29	89.8062	828.054
89.3342	833.277	90.2326	560.181	89.2543	1420.59	89.8062	832.07
89.3342	836.163	90.2326	563.348	89.2543	1424.89	89.8062	836.086
89.3342	839.049	90.2326	566.516	89.2292	1424.89	89.8062	840.102
89.3342	841.935	90.2326	566.516	89.2292	1429.19	89.8062	844.118
89.3342	844.822	90.2075	569.683	89.2292	1433.48	89.7811	848.133
89.3342	847.708	90.2075	572.851	89.2292	1437.78	89.7811	848.133
89.3342	850.594	90.2075	576.018	89.2292	1442.08	89.7811	852.149
89.3092	850.594	90.2075	579.186	89.2292	1446.38	89.7811	856.165
89.3092	853.48	90.2075	582.353	89.2041	1446.38	89.7811	860.181
89.3092	856.367	90.1824	582.353	89.2041	1450.68	89.7811	864.197
89.3092	859.253	90.1824	585.52	89.2041	1454.98	89.7811	868.213
89.3092	862.139	90.1824	588.688	89.2041	1459.28	89.756	872.229
89.3092	865.025	90.1824	591.855	89.2041	1463.57	89.756	872.229
89.3092	865.025	90.1824	595.023	89.2041	1467.87	89.756	876.244
89.2841	867.912	90.1573	595.023	89.2041	1472.17	89.756	880.26
89.2841	870.798	90.1573	598.19	89.179	1472.17	89.756	884.276
89.2841	873.684	90.1573	601.357	89.179	1476.47	89.756	888.292
89.2841	876.57	90.1573	604.525	89.179	1480.77	89.756	892.308
89.2841	879.457	90.1323	604.525	89.179	1485.07	89.756	896.324
89.2841	882.343	90.1323	607.692	89.179	1489.37	89.7309	896.324
89.2841	885.229	90.1323	610.86	89.179	1493.67	89.7309	900.339
89.2841	888.115	90.1072	610.86	89.1539	1493.67	89.7309	904.355
89.259	888.115	90.1072	614.027	89.1539	1497.96	89.7309	908.371
89.259	891.002	90.1072	617.195	89.1539	1502.26	89.7309	912.387
89.259	893.888	90.0821	617.195	89.1539	1506.56	89.7309	916.403
89.259	896.774	90.0821	620.362	89.1539	1510.86	89.7309	920.419
89.259	899.66	90.0821	623.529	89.1539	1515.16	89.7309	924.434
89.259	902.547	90.057	623.529	89.1539	1519.46	89.7058	924.434
89.259	905.433	90.057	626.697	89.1288	1519.46	89.7058	928.45
89.259	908.319	90.0319	626.697	89.1288	1523.76	89.7058	932.466
89.2339	908.319	90.0319	629.864	89.1288	1528.05	89.7058	936.482
89.2339	911.205	90.0319	633.032	89.1288	1532.35	89.7058	940.498
89.2339	914.092	90.0068	633.032	89.1288	1536.65	89.7058	944.514
89.2339	916.978	90.0068	636.199	89.1288	1540.95	89.7058	948.529
89.2339	919.864	89.9818	636.199	89.1038	1540.95	89.7058	948.529
89.2339	922.75	89.9818	639.367	89.1038	1545.25	89.6807	952.545
89.2088	922.75	89.9818	642.534	89.1038	1549.55	89.6807	956.561
89.2088	925.637	89.9567	642.534	89.1038	1553.85	89.6807	960.577
89.2088	928.523	89.9567	645.701	89.1038	1558.14	89.6807	964.593
89.2088	931.409	89.9316	645.701	89.1038	1562.44	89.6807	968.609
89.2088	934.295	89.9316	648.869	89.1038	1566.74	89.6807	972.624
89.2088	937.182	89.9316	648.869	89.0787	1566.74	89.6807	976.64
89.2088	937.182	89.9065	652.036	89.0787	1571.04	89.6556	976.64
89.1838	940.068	89.9065	655.204	89.0787	1575.34	89.6556	980.656
89.1838	942.954	89.8814	655.204	89.0787	1579.64	89.6556	984.672
89.1838	945.84	89.8814	658.371	89.0787	1583.94	89.6556	988.688
89.1838	948.727	89.8563	658.371	89.0787	1588.24	89.6556	992.704
89.1838	951.613	89.8563	661.538	89.0536	1592.53	89.6556	996.719
89.1838	951.613	89.8312	661.538	89.0536	1592.53	89.6556	1000.74
89.1587	954.499	89.8312	664.706	89.0536	1596.83	89.6556	1004.75
89.1587	957.385	89.8312	664.706	89.0536	1601.13	89.6306	1004.75
89.1587	960.272	89.8062	667.873	89.0536	1605.43	89.6306	1008.77
89.1587	963.158	89.8062	667.873	89.0536	1609.73	89.6306	1012.78
89.1587	966.044	89.7811	671.041	89.0536	1614.03	89.6306	1016.8
89.1336	966.044	89.7811	674.208	89.0285	1614.03	89.6306	1020.81
89.1336	968.93	89.756	674.208	89.0285	1618.33	89.6306	1024.83
89.1336	971.817	89.756	677.376	89.0285	1622.62	89.6306	1028.85
89.1336	974.703	89.7309	677.376	89.0285	1626.92	89.6306	1032.86
89.1336	977.589	89.7309	680.543	89.0285	1631.22	89.6055	1032.86
89.1336	977.589	89.7058	680.543	89.0285	1635.52	89.6055	1036.88
89.1085	980.475	89.7058	683.71	89.0285	1639.82	89.6055	1040.89
89.1085	983.362	89.6807	683.71	89.0034	1644.12	89.6055	1044.91
89.1085	986.248	89.6807	686.878	89.0034	1644.12	89.6055	1048.93
89.1085	989.134	89.6807	690.045	89.0034	1648.42	89.6055	1052.94
89.1085	992.02	89.6556	690.045	89.0034	1652.71	89.6055	1056.96
89.0834	992.02	89.6556	693.213	89.0034	1657.01	89.6055	1060.97
89.0834	994.907	89.6306	693.213	89.0034	1661.31	89.5804	1060.97
89.0834	997.793	89.6306	696.38	89.0034	1665.61	89.5804	1064.99
89.0834	1000.68	89.6306	699.548	88.9783	1669.91	89.5804	1069
89.0834	1003.57	89.6055	699.548	88.9783	1669.91	89.5804	1073.02
89.0584	1003.57	89.6055	702.715	88.9783	1674.21	89.5804	1077.04
89.0584	1006.45	89.6055	705.882	88.9783	1678.51	89.5804	1081.05
89.0584	1009.34	89.5804	705.882	88.9783	1682.81	89.5804	1085.07
89.0584	1012.22	89.5804	709.05	88.9783	1687.1	89.5804	1085.07
89.0584	1015.11	89.5804	712.217	88.9783	1691.4	89.5553	1089.08
89.0333	1015.11	89.5553	712.217	88.9783	1691.4	89.5553	1093.1
89.0333	1018	89.5553	715.385	88.9532	1695.7	89.5553	1097.12
89.0333	1020.88	89.5553	718.552	88.9532	1700	89.5553	1101.13
89.0333	1023.77	89.5553	721.719	88.9532	1704.3	89.5553	1105.15
89.0333	1026.66	89.5302	721.719	88.9532	1708.6	89.5553	1109.16
89.0082	1026.66	89.5302	724.887	88.9532	1712.9	89.5553	1113.18
89.0082	1029.54	89.5302	728.054	88.9532	1717.19	89.5553	1113.18
89.0082	1032.43	89.5302	731.222	88.9532	1717.19	89.5302	1117.19
89.0082	1035.31	89.5051	731.222	88.9282	1721.49	89.5302	1121.21
89.0082	1035.31	89.5051	734.389	88.9282	1725.79	89.5302	1125.23
88.9831	1038.2	89.5051	737.557	88.9282	1730.09	89.5302	1129.24
88.9831	1041.09	89.5051	740.724	88.9282	1734.39	89.5302	1133.26
88.9831	1043.97	89.4801	740.724	88.9282	1738.69	89.5302	1137.27
88.9831	1046.86	89.4801	743.891	88.9282	1742.99	89.5302	1141.29
88.9581	1046.86	89.4801	747.059	88.9282	1747.29	89.5302	1141.29
88.9581	1049.75	89.4801	750.226	88.9031	1751.58	89.5051	1145.31
88.9581	1052.63	89.455	750.226	88.9031	1751.58	89.5051	1149.32
88.9581	1055.52	89.455	753.394	88.9031	1755.88	89.5051	1153.34
88.9581	1058.4	89.455	756.561	88.9031	1760.18	89.5051	1157.35
88.933	1058.4	89.455	759.729	88.9031	1764.48	89.5051	1161.37
88.933	1061.29	89.455	762.896	88.9031	1768.78	89.5051	1165.38
88.933	1064.18	89.4299	762.896	88.9031	1773.08	89.5051	1169.4
88.933	1067.06	89.4299	766.063	88.878	1777.38	89.5051	1169.4
88.9079	1067.06	89.4299	769.231	88.878	1777.38	89.4801	1173.42
88.9079	1069.95	89.4299	772.398	88.878	1781.67	89.4801	1177.43
88.9079	1072.84	89.4299	775.566	88.878	1785.97	89.4801	1181.45
88.9079	1075.72	89.4299	778.733	88.878	1790.27	89.4801	1185.46
88.9079	1075.72	89.4048	778.733	88.878	1794.57	89.4801	1189.48
88.8828	1078.61	89.4048	781.9	88.878	1798.87	89.4801	1193.5
88.8828	1081.49	89.4048	785.068	88.878	1798.87	89.4801	1197.51
88.8828	1084.38	89.4048	788.235	88.8529	1803.17	89.455	1197.51
88.8828	1084.38	89.4048	791.403	88.8529	1807.47	89.455	1201.53
88.8577	1087.27	89.4048	794.57	88.8529	1811.76	89.455	1205.54
88.8577	1090.15	89.4048	797.738	88.8529	1816.06	89.455	1209.56
88.8577	1093.04	89.3797	800.905	88.8529	1820.36	89.455	1213.57
88.8577	1093.04	89.3797	800.905	88.8529	1824.66	89.455	1217.59
88.8327	1095.93	89.3797	804.072	88.8529	1824.66	89.455	1221.61
88.8327	1098.81	89.3797	807.24	88.8278	1828.96	89.455	1225.62
88.8327	1101.7	89.3797	810.407	88.8278	1833.26	89.4299	1225.62
88.8327	1101.7	89.3797	813.575	88.8278	1837.56	89.4299	1229.64
88.8076	1104.58	89.3546	816.742	88.8278	1841.86	89.4299	1233.65
88.8076	1107.47	89.3546	816.742	88.8278	1846.15	89.4299	1237.67
88.8076	1110.36	89.3546	819.909	88.8278	1850.45	89.4299	1241.69
88.8076	1110.36	89.3546	823.077	88.8278	1854.75	89.4299	1245.7
88.7825	1113.24	89.3546	826.244	88.8027	1859.05	89.4299	1249.72
88.7825	1116.13	89.3546	829.412	88.8027	1859.05	89.4299	1253.73
88.7825	1119.02	89.3295	832.579	88.8027	1863.35	89.4299	1257.75
88.7825	1119.02	89.3295	832.579	88.8027	1867.65	89.4299	1261.76
88.7574	1121.9	89.3295	835.747	88.8027	1871.95	89.4299	1265.78
88.7574	1124.79	89.3295	838.914	88.8027	1876.24	89.4048	1265.78
88.7574	1127.67	89.3295	842.081	88.8027	1880.54	89.4048	1269.8
88.7323	1127.67	89.3295	845.249	88.7776	1884.84	89.4048	1273.81
88.7323	1130.56	89.3045	848.416	88.7776	1884.84	89.4048	1277.83
88.7323	1133.45	89.3045	848.416	88.7776	1889.14	89.4048	1281.84
88.7323	1136.33	89.3045	851.584	88.7776	1893.44	89.4048	1285.86
88.7073	1136.33	89.3045	854.751	88.7776	1897.74	89.4048	1289.88
88.7073	1139.22	89.3045	857.919	88.7776	1902.04	89.4048	1293.89
88.7073	1142.11	89.3045	861.086	88.7776	1906.33	89.4048	1297.91
88.6822	1142.11	89.3045	864.253	88.7776	1910.63	89.4048	1301.92
88.6822	1144.99	89.2794	864.253	88.7526	1910.63	89.4048	1305.94
88.6822	1147.88	89.2794	867.421	88.7526	1914.93	89.3797	1305.94
88.6822	1150.76	89.2794	870.588	88.7526	1919.23	89.3797	1309.95
88.6571	1150.76	89.2794	873.756	88.7526	1923.53	89.3797	1313.97
88.6571	1153.65	89.2794	876.923	88.7526	1927.83	89.3797	1317.99
88.6571	1156.54	89.2794	880.091	88.7526	1932.13	89.3797	1322
88.632	1156.54	89.2794	883.258	88.7526	1936.43	89.3797	1326.02
88.632	1159.42	89.2543	886.425	88.7275	1936.43	89.3797	1330.03
88.632	1162.31	89.2543	886.425	88.7275	1940.72	89.3797	1334.05
88.6069	1162.31	89.2543	889.593	88.7275	1945.02	89.3546	1334.05
88.6069	1165.2	89.2543	892.76	88.7275	1949.32	89.3546	1338.07
88.6069	1168.08	89.2543	895.928	88.7275	1953.62	89.3546	1342.08
88.5819	1168.08	89.2543	899.095	88.7275	1957.92	89.3546	1346.1
88.5819	1170.97	89.2543	902.262	88.7275	1962.22	89.3546	1350.11
88.5819	1173.85	89.2292	905.43	88.7275	1962.22	89.3546	1354.13
88.5819	1176.74	89.2292	905.43	88.7024	1966.52	89.3546	1358.14
88.5568	1176.74	89.2292	908.597	88.7024	1970.81	89.3295	1358.14
88.5568	1179.63	89.2292	911.765	88.7024	1975.11	89.3295	1362.16
88.5568	1182.51	89.2292	914.932	88.7024	1979.41	89.3295	1366.18
88.5317	1182.51	89.2292	918.1	88.7024	1983.71	89.3295	1370.19
88.5317	1185.4	89.2292	921.267	88.7024	1988.01	89.3295	1374.21
88.5317	1188.29	89.2292	924.434	88.7024	1988.01	89.3295	1378.22
88.5317	1191.17	89.2041	924.434	88.6773	1992.31	89.3295	1382.24
88.5066	1191.17	89.2041	927.602	88.6773	1996.61	89.3295	1382.24
88.5066	1194.06	89.2041	930.769	88.6773	2000.9	89.3045	1386.26
88.5066	1196.94	89.2041	933.937	88.6773	2005.2	89.3045	1390.27
88.5066	1199.83	89.2041	937.104	88.6773	2009.5	89.3045	1394.29
88.5066	1202.72	89.2041	940.271	88.6773	2013.8	89.3045	1398.3
88.4815	1202.72	89.2041	943.439	88.6773	2018.1	89.3045	1402.32
88.4815	1205.6	89.2041	946.606	88.6773	2022.4	89.3045	1406.33
88.4815	1208.49	89.179	946.606	88.6522	2022.4	89.3045	1406.33
88.4815	1211.38	89.179	949.774	88.6522	2026.7	89.2794	1410.35
88.4565	1214.26	89.179	952.941	88.6522	2031	89.2794	1414.37
88.4565	1214.26	89.179	956.109	88.6522	2035.29	89.2794	1418.38
88.4565	1217.15	89.179	959.276	88.6522	2039.59	89.2794	1422.4
88.4565	1220.03	89.179	962.443	88.6522	2043.89	89.2794	1426.41
88.4314	1220.03	89.179	965.611	88.6522	2048.19	89.2794	1430.43
88.4314	1222.92	89.179	968.778	88.6522	2052.49	89.2794	1434.45
88.4314	1225.81	89.1539	971.946	88.6522	2056.79	89.2543	1434.45
88.4314	1228.69	89.1539	971.946	88.6522	2056.79	89.2543	1438.46
88.4063	1228.69	89.1539	975.113	88.6271	2061.09	89.2543	1442.48
88.4063	1231.58	89.1539	978.281	88.6271	2065.38	89.2543	1446.49
88.4063	1234.47	89.1539	981.448	88.6271	2069.68	89.2543	1450.51
88.4063	1237.35	89.1539	984.615	88.6271	2073.98	89.2543	1454.52
88.3812	1237.35	89.1539	987.783	88.6271	2078.28	89.2543	1458.54
88.3812	1240.24	89.1539	990.95	88.6271	2082.58	89.2292	1458.54
88.3812	1243.12	89.1288	994.118	88.6271	2086.88	89.2292	1462.56
88.3812	1246.01	89.1288	994.118	88.6271	2091.18	89.2292	1466.57
88.3561	1246.01	89.1288	997.285	88.6271	2095.48	89.2292	1470.59
88.3561	1248.9	89.1288	1000.45	88.6021	2095.48	89.2292	1474.6
88.3561	1251.78	89.1288	1003.62	88.6021	2099.77	89.2292	1478.62
88.3561	1254.67	89.1288	1006.79	88.6021	2104.07	89.2292	1482.64
88.3311	1254.67	89.1288	1009.95	88.6021	2108.37	89.2041	1482.64
88.3311	1257.56	89.1288	1013.12	88.6021	2112.67	89.2041	1486.65
88.3311	1260.44	89.1288	1016.29	88.6021	2116.97	89.2041	1490.67
88.3311	1263.33	89.1038	1016.29	88.6021	2121.27	89.2041	1494.68
88.306	1263.33	89.1038	1019.46	88.6021	2125.57	89.2041	1498.7
88.306	1266.21	89.1038	1022.62	88.577	2125.57	89.2041	1502.71
88.306	1269.1	89.1038	1025.79	88.577	2129.86	89.2041	1506.73
88.306	1271.99	89.1038	1028.96	88.577	2134.16	89.179	1506.73
88.2809	1271.99	89.1038	1032.13	88.577	2138.46	89.179	1510.75
88.2809	1274.87	89.1038	1035.29	88.577	2142.76	89.179	1514.76
88.2809	1277.76	89.1038	1038.46	88.577	2147.06	89.179	1518.78
88.2809	1280.65	89.1038	1041.63	88.577	2151.36	89.179	1522.79
88.2809	1283.53	89.0787	1041.63	88.5519	2151.36	89.179	1526.81
88.2558	1283.53	89.0787	1044.8	88.5519	2155.66	89.179	1530.83
88.2558	1286.42	89.0787	1047.96	88.5519	2159.95	89.1539	1530.83
88.2558	1289.3	89.0787	1051.13	88.5519	2164.25	89.1539	1534.84
88.2558	1292.19	89.0787	1054.3	88.5519	2168.55	89.1539	1538.86
88.2307	1295.08	89.0787	1057.47	88.5519	2172.85	89.1539	1542.87
88.2307	1295.08	89.0787	1060.63	88.5519	2177.15	89.1539	1546.89
88.2307	1297.96	89.0787	1063.8	88.5268	2177.15	89.1539	1550.9
88.2307	1300.85	89.0787	1066.97	88.5268	2181.45	89.1539	1554.92
88.2307	1303.74	89.0536	1070.14	88.5268	2185.75	89.1288	1554.92
88.2057	1303.74	89.0536	1070.14	88.5268	2190.05	89.1288	1558.94
88.2057	1306.62	89.0536	1073.3	88.5268	2194.34	89.1288	1562.95
88.2057	1309.51	89.0536	1076.47	88.5268	2198.64	89.1288	1566.97
88.2057	1312.39	89.0536	1079.64	88.5268	2198.64	89.1288	1570.98
88.2057	1315.28	89.0536	1082.81	88.5017	2202.94	89.1288	1575
88.1806	1315.28	89.0536	1085.97	88.5017	2207.24	89.1288	1579.02
88.1806	1318.17	89.0536	1089.14	88.5017	2211.54	89.1038	1579.02
88.1806	1321.05	89.0536	1092.31	88.5017	2215.84	89.1038	1583.03
88.1806	1323.94	89.0285	1095.48	88.5017	2220.14	89.1038	1587.05
88.1806	1326.83	89.0285	1095.48	88.5017	2224.43	89.1038	1591.06
88.1555	1326.83	89.0285	1098.64	88.4766	2224.43	89.1038	1595.08
88.1555	1329.71	89.0285	1101.81	88.4766	2228.73	89.1038	1599.1
88.1555	1332.6	89.0285	1104.98	88.4766	2233.03	89.1038	1603.11
88.1555	1335.48	89.0285	1108.14	88.4766	2237.33	89.0787	1603.11
88.1555	1338.37	89.0285	1111.31	88.4766	2241.63	89.0787	1607.13
88.1304	1338.37	89.0285	1114.48	88.4766	2245.93	89.0787	1611.14
88.1304	1341.26	89.0285	1117.65	88.4766	2250.23	89.0787	1615.16
88.1304	1344.14	89.0285	1120.81	88.4515	2250.23	89.0787	1619.17
88.1304	1347.03	89.0034	1123.98	88.4515	2254.52	89.0787	1623.19
88.1304	1349.92	89.0034	1123.98	88.4515	2258.82	89.0787	1627.21
88.1053	1352.8	89.0034	1127.15	88.4515	2263.12	89.0536	1627.21
88.1053	1352.8	89.0034	1130.32	88.4515	2267.42	89.0536	1631.22
88.1053	1355.69	89.0034	1133.48	88.4515	2271.72	89.0536	1635.24
88.1053	1358.57	89.0034	1136.65	88.4265	2271.72	89.0536	1639.25
88.1053	1361.46	89.0034	1139.82	88.4265	2276.02	89.0536	1643.27
88.1053	1364.35	89.0034	1142.99	88.4265	2280.32	89.0536	1647.29
88.0803	1364.35	89.0034	1146.15	88.4265	2284.62	89.0536	1651.3
88.0803	1367.23	89.0034	1149.32	88.4265	2288.91	89.0285	1651.3
88.0803	1370.12	88.9783	1149.32	88.4265	2293.21	89.0285	1655.32
88.0803	1373.01	88.9783	1152.49	88.4265	2297.51	89.0285	1659.33
88.0803	1375.89	88.9783	1155.66	88.4014	2297.51	89.0285	1663.35
88.0803	1378.78	88.9783	1158.82	88.4014	2301.81	89.0285	1667.36
88.0552	1378.78	88.9783	1161.99	88.4014	2306.11	89.0285	1671.38
88.0552	1381.66	88.9783	1165.16	88.4014	2310.41	89.0285	1675.4
88.0552	1384.55	88.9783	1168.33	88.4014	2314.71	89.0034	1675.4
88.0552	1387.44	88.9783	1171.49	88.4014	2319	89.0034	1679.41
88.0552	1390.32	88.9783	1174.66	88.3763	2319	89.0034	1683.43
88.0552	1393.21	88.9783	1174.66	88.3763	2323.3	89.0034	1687.44
88.0301	1393.21	88.9532	1177.83	88.3763	2327.6	89.0034	1691.46
88.0301	1396.1	88.9532	1181	88.3763	2331.9	89.0034	1695.48
88.0301	1398.98	88.9532	1184.16	88.3763	2336.2	89.0034	1699.49
88.0301	1401.87	88.9532	1187.33	88.3763	2340.5	88.9783	1699.49
88.0301	1404.75	88.9532	1190.5	88.3763	2344.8	88.9783	1703.51
88.0301	1407.64	88.9532	1193.67	88.3512	2344.8	88.9783	1707.52
88.005	1407.64	88.9532	1196.83	88.3512	2349.1	88.9783	1711.54
88.005	1410.53	88.9532	1200	88.3512	2353.39	88.9783	1715.55
88.005	1413.41	88.9532	1200	88.3512	2357.69	88.9783	1719.57
88.005	1416.3	88.9282	1203.17	88.3512	2361.99	88.9783	1723.59
88.005	1419.19	88.9282	1206.33	88.3512	2366.29	88.9532	1723.59
88.005	1422.07	88.9282	1209.5	88.3261	2366.29	88.9532	1727.6
87.9799	1422.07	88.9282	1212.67	88.3261	2370.59	88.9532	1731.62
87.9799	1424.96	88.9282	1215.84	88.3261	2374.89	88.9532	1735.63
87.9799	1427.84	88.9282	1219	88.3261	2379.19	88.9532	1739.65
87.9799	1430.73	88.9282	1222.17	88.3261	2383.48	88.9532	1743.67
87.9799	1433.62	88.9282	1225.34	88.3261	2387.78	88.9532	1747.68
87.9799	1436.5	88.9282	1228.51	88.3261	2387.78	88.9282	1747.68
87.9549	1436.5	88.9282	1231.67	88.301	2392.08	88.9282	1751.7
87.9549	1439.39	88.9031	1234.84	88.301	2396.38	88.9282	1755.71
87.9549	1442.28	88.9031	1234.84	88.301	2400.68	88.9282	1759.73
87.9549	1445.16	88.9031	1238.01	88.301	2404.98	88.9282	1763.74
87.9549	1448.05	88.9031	1241.18	88.301	2409.28	88.9282	1767.76
87.9549	1450.93	88.9031	1244.34	88.301	2409.28	88.9282	1771.78
87.9298	1453.82	88.9031	1247.51	88.2759	2413.57	88.9031	1775.79
87.9298	1453.82	88.9031	1250.68	88.2759	2417.87	88.9031	1775.79
87.9298	1456.71	88.9031	1253.85	88.2759	2422.17	88.9031	1779.81
87.9298	1459.59	88.9031	1257.01	88.2759	2426.47	88.9031	1783.82
87.9298	1462.48	88.9031	1260.18	88.2759	2430.77	88.9031	1787.84
87.9298	1465.37	88.878	1260.18	88.2759	2430.77	88.9031	1791.86
87.9298	1468.25	88.878	1263.35	88.2509	2435.07	88.9031	1795.87
87.9047	1468.25	88.878	1266.52	88.2509	2439.37	88.878	1799.89
87.9047	1471.14	88.878	1269.68	88.2509	2443.67	88.878	1799.89
87.9047	1474.02	88.878	1272.85	88.2509	2447.96	88.878	1803.9
87.9047	1476.91	88.878	1276.02	88.2509	2452.26	88.878	1807.92
87.9047	1479.8	88.878	1279.19	88.2509	2452.26	88.878	1811.93
87.9047	1482.68	88.878	1282.35	88.2258	2456.56	88.878	1815.95
87.9047	1485.57	88.878	1285.52	88.2258	2460.86	88.878	1819.97
87.8796	1488.46	88.878	1288.69	88.2258	2465.16	88.878	1819.97
87.8796	1488.46	88.8529	1288.69	88.2258	2469.46	88.8529	1823.98
87.8796	1491.34	88.8529	1291.86	88.2258	2473.76	88.8529	1828
87.8796	1494.23	88.8529	1295.02	88.2007	2473.76	88.8529	1832.01
87.8796	1497.11	88.8529	1298.19	88.2007	2478.05	88.8529	1836.03
87.8796	1500	88.8529	1301.36	88.2007	2482.35	88.8529	1840.05
87.8796	1502.89	88.8529	1304.52	88.2007	2486.65	88.8529	1844.06
87.8545	1505.77	88.8529	1307.69	88.2007	2490.95	88.8529	1844.06
87.8545	1505.77	88.8529	1310.86	88.2007	2495.25	88.8278	1848.08
87.8545	1508.66	88.8529	1314.03	88.1756	2495.25	88.8278	1852.09
87.8545	1511.54	88.8529	1314.03	88.1756	2499.55	88.8278	1856.11
87.8545	1514.43	88.8278	1317.19	88.1756	2503.85	88.8278	1860.12
87.8545	1517.32	88.8278	1320.36	88.1756	2508.14	88.8278	1864.14
87.8545	1520.2	88.8278	1323.53	88.1756	2512.44	88.8278	1868.16
87.8545	1523.09	88.8278	1326.7	88.1505	2512.44	88.8278	1872.17
87.8295	1523.09	88.8278	1329.86	88.1505	2516.74	88.8027	1876.19
87.8295	1525.98	88.8278	1333.03	88.1505	2521.04	88.8027	1876.19
87.8295	1528.86	88.8278	1336.2	88.1505	2525.34	88.8027	1880.2
87.8295	1531.75	88.8278	1339.37	88.1505	2529.64	88.8027	1884.22
87.8295	1534.63	88.8278	1342.53	88.1505	2533.94	88.8027	1888.24
87.8295	1537.52	88.8278	1342.53	88.1254	2533.94	88.8027	1892.25
87.8295	1540.41	88.8027	1345.7	88.1254	2538.24	88.8027	1896.27
87.8044	1540.41	88.8027	1348.87	88.1254	2542.53	88.7776	1900.28
87.8044	1543.29	88.8027	1352.04	88.1254	2546.83	88.7776	1900.28
87.8044	1546.18	88.8027	1355.2	88.1254	2551.13	88.7776	1904.3
87.8044	1549.07	88.8027	1358.37	88.1254	2555.43	88.7776	1908.31
87.8044	1551.95	88.8027	1361.54	88.1003	2555.43	88.7776	1912.33
87.8044	1554.84	88.8027	1364.71	88.1003	2559.73	88.7776	1916.35
87.8044	1557.72	88.8027	1367.87	88.1003	2564.03	88.7776	1920.36
87.8044	1560.61	88.8027	1371.04	88.1003	2568.33	88.7776	1924.38
87.7793	1563.5	88.8027	1371.04	88.1003	2572.62	88.7526	1924.38
87.7793	1563.5	88.7776	1374.21	88.1003	2572.62	88.7526	1928.39
87.7793	1566.38	88.7776	1377.38	88.0753	2576.92	88.7526	1932.41
87.7793	1569.27	88.7776	1380.54	88.0753	2581.22	88.7526	1936.43
87.7793	1572.16	88.7776	1383.71	88.0753	2585.52	88.7526	1940.44
87.7793	1575.04	88.7776	1386.88	88.0753	2589.82	88.7526	1944.46
87.7793	1577.93	88.7776	1390.05	88.0753	2589.82	88.7526	1948.47
87.7793	1580.81	88.7776	1393.21	88.0502	2594.12	88.7526	1952.49
87.7542	1583.7	88.7776	1396.38	88.0502	2598.42	88.7275	1952.49
87.7542	1583.7	88.7776	1399.55	88.0502	2602.71	88.7275	1956.5
87.7542	1586.59	88.7776	1399.55	88.0502	2607.01	88.7275	1960.52
87.7542	1589.47	88.7526	1402.71	88.0502	2611.31	88.7275	1964.54
87.7542	1592.36	88.7526	1405.88	88.0251	2611.31	88.7275	1968.55
87.7542	1595.25	88.7526	1409.05	88.0251	2615.61	88.7275	1972.57
87.7542	1598.13	88.7526	1412.22	88.0251	2619.91	88.7275	1976.58
87.7542	1601.02	88.7526	1415.38	88.0251	2624.21	88.7275	1980.6
87.7542	1601.02	88.7526	1418.55	88.0251	2628.51	88.7024	1980.6
87.7291	1603.9	88.7526	1421.72	88	2632.81	88.7024	1984.62
87.7291	1606.79	88.7526	1424.89	88	2632.81	88.7024	1988.63
87.7291	1609.68	88.7526	1424.89	88	2637.1	88.7024	1992.65
87.7291	1612.56	88.7275	1428.05	88	2641.4	88.7024	1996.66
87.7291	1615.45	88.7275	1431.22	88	2645.7	88.7024	2000.68
87.7291	1618.34	88.7275	1434.39	88	2650	88.7024	2004.69
87.7291	1621.22	88.7275	1437.56	87.9749	2650	88.7024	2004.69
87.7291	1624.11	88.7275	1440.72	87.9749	2654.3	88.6773	2008.71
87.7291	1626.99	88.7275	1443.89	87.9749	2658.6	88.6773	2012.73
87.7291	1629.88	88.7275	1447.06	87.9749	2662.9	88.6773	2016.74
87.7291	1632.77	88.7275	1450.23	87.9749	2667.19	88.6773	2020.76
87.7291	1635.65	88.7275	1453.39	87.9498	2667.19	88.6773	2024.77
87.7041	1635.65	88.7275	1453.39	87.9498	2671.49	88.6773	2028.79
87.7041	1638.54	88.7024	1456.56	87.9498	2675.79	88.6773	2032.81
87.7041	1641.43	88.7024	1459.73	87.9498	2680.09	88.6773	2032.81
87.7041	1644.31	88.7024	1462.9	87.9498	2684.39	88.6522	2036.82
87.7041	1647.2	88.7024	1466.06	87.9498	2688.69	88.6522	2040.84
87.7041	1650.08	88.7024	1469.23	87.9247	2688.69	88.6522	2044.85
87.7041	1652.97	88.7024	1472.4	87.9247	2692.99	88.6522	2048.87
87.7041	1655.86	88.7024	1475.57	87.9247	2697.29	88.6522	2052.88
87.7041	1658.74	88.7024	1478.73	87.9247	2701.58	88.6522	2056.9
87.7041	1661.63	88.7024	1478.73	87.9247	2705.88	88.6522	2060.92
87.7041	1664.52	88.6773	1481.9	87.8997	2705.88	88.6522	2064.93
87.679	1667.4	88.6773	1485.07	87.8997	2710.18	88.6522	2068.95
87.679	1670.29	88.6773	1488.24	87.8997	2714.48	88.6522	2072.96
87.679	1670.29	88.6773	1491.4	87.8997	2718.78	88.6522	2076.98
87.679	1673.17	88.6773	1494.57	87.8997	2723.08	88.6271	2076.98
87.679	1676.06	88.6773	1497.74	87.8997	2727.38	88.6271	2081
87.679	1678.95	88.6773	1500.9	87.8746	2727.38	88.6271	2085.01
87.679	1681.83	88.6773	1504.07	87.8746	2731.67	88.6271	2089.03
87.679	1684.72	88.6773	1504.07	87.8746	2735.97	88.6271	2093.04
87.679	1687.61	88.6773	1507.24	87.8746	2740.27	88.6271	2097.06
87.679	1690.49	88.6522	1510.41	87.8746	2744.57	88.6271	2101.07
87.6539	1693.38	88.6522	1513.57	87.8746	2748.87	88.6271	2105.09
87.6539	1693.38	88.6522	1516.74	87.8746	2753.17	88.6271	2109.11
87.6539	1696.26	88.6522	1519.91	87.8746	2757.47	88.6271	2113.12
87.6539	1699.15	88.6522	1523.08	87.8495	2757.47	88.6271	2117.14
87.6539	1702.04	88.6522	1526.24	87.8495	2761.76	88.6021	2121.15
87.6539	1704.92	88.6522	1529.41	87.8495	2766.06	88.6021	2121.15
87.6539	1707.81	88.6522	1532.58	87.8495	2770.36	88.6021	2125.17
87.6539	1710.7	88.6522	1535.75	87.8495	2774.66	88.6021	2129.19
87.6539	1713.58	88.6522	1538.91	87.8495	2778.96	88.6021	2133.2
87.6288	1716.47	88.6522	1542.08	87.8495	2783.26	88.6021	2137.22
87.6288	1716.47	88.6522	1542.08	87.8495	2787.56	88.6021	2141.23
87.6288	1719.35	88.6271	1545.25	87.8244	2787.56	88.6021	2145.25
87.6288	1722.24	88.6271	1548.42	87.8244	2791.86	88.6021	2149.26
87.6288	1725.13	88.6271	1551.58	87.8244	2796.15	88.577	2149.26
87.6288	1728.01	88.6271	1554.75	87.8244	2800.45	88.577	2153.28
87.6288	1730.9	88.6271	1557.92	87.8244	2804.75	88.577	2157.3
87.6288	1733.79	88.6271	1561.09	87.8244	2809.05	88.577	2161.31
87.6288	1736.67	88.6271	1564.25	87.7993	2813.35	88.577	2165.33
87.6288	1739.56	88.6271	1567.42	87.7993	2813.35	88.577	2169.34
87.6037	1742.44	88.6271	1570.59	87.7993	2817.65	88.577	2173.36
87.6037	1745.33	88.6271	1573.76	87.7993	2821.95	88.577	2177.38
87.6037	1745.33	88.6271	1576.92	87.7993	2826.24	88.577	2181.39
87.6037	1748.22	88.6021	1580.09	87.7993	2830.54	88.5519	2181.39
87.6037	1751.1	88.6021	1580.09	87.7742	2830.54	88.5519	2185.41
87.6037	1753.99	88.6021	1583.26	87.7742	2834.84	88.5519	2189.42
87.6037	1756.88	88.6021	1586.43	87.7742	2839.14	88.5519	2193.44
87.6037	1759.76	88.6021	1589.59	87.7742	2843.44	88.5519	2197.45
87.6037	1762.65	88.6021	1592.76	87.7742	2847.74	88.5519	2201.47
87.6037	1765.53	88.6021	1595.93	87.7742	2852.04	88.5519	2205.49
87.5787	1768.42	88.6021	1599.1	87.7491	2852.04	88.5519	2209.5
87.5787	1768.42	88.6021	1599.1	87.7491	2856.33	88.5268	2209.5
87.5787	1771.31	88.577	1602.26	87.7491	2860.63	88.5268	2213.52
87.5787	1774.19	88.577	1605.43	87.7491	2864.93	88.5268	2217.53
87.5787	1777.08	88.577	1608.6	87.7491	2869.23	88.5268	2221.55
87.5787	1779.97	88.577	1611.76	87.7491	2873.53	88.5268	2225.57
87.5787	1782.85	88.577	1614.93	87.7491	2873.53	88.5268	2229.58
87.5787	1785.74	88.577	1618.1	87.7241	2877.83	88.5268	2233.6
87.5787	1788.62	88.577	1621.27	87.7241	2882.13	88.5268	2237.61
87.5787	1791.51	88.577	1621.27	87.7241	2886.43	88.5268	2241.63
87.5536	1791.51	88.5519	1624.43	87.7241	2890.72	88.5017	2241.63
87.5536	1794.4	88.5519	1627.6	87.7241	2895.02	88.5017	2245.64
87.5536	1797.28	88.5519	1630.77	87.7241	2899.32	88.5017	2249.66
87.5536	1800.17	88.5519	1633.94	87.699	2903.62	88.5017	2253.68
[truncated: 13,889 more rows]

## Sheet: Fig 2a
Figure 2a	Enlarged XRD patterns
Sample	TiO2-0	TiO2-5	TiO2-10	TiO2-20	TiO2-30
2θ/degree	Intensity	Intensity	Intensity	Intensity	Intensity
24.0027	200	194	211	203	201
24.0127	213	185	198	225	194
24.0227	237	189	229	207	231
24.0327	220	209	198	232	202
24.0426	203	238	200	229	201
24.0526	199	207	221	222	203
24.0626	209	213	242	224	209
24.0726	209	208	202	218	224
24.0826	184	214	216	212	226
24.0925	197	232	218	190	214
24.1025	188	202	246	226	226
24.1125	197	216	205	216	210
24.1225	197	209	231	196	207
24.1325	210	211	230	224	223
24.1424	204	201	218	201	213
24.1524	184	199	251	218	194
24.1624	242	207	215	217	253
24.1724	212	215	227	213	223
24.1824	247	216	239	226	231
24.1923	218	217	223	224	213
24.2023	221	209	204	228	207
24.2123	202	234	210	229	195
24.2223	223	207	215	225	194
24.2323	224	231	225	213	228
24.2422	202	209	216	237	223
24.2522	195	210	223	216	202
24.2622	229	220	250	213	225
24.2722	201	229	272	218	231
24.2822	234	193	236	231	208
24.2921	245	211	198	250	221
24.3021	245	250	235	237	222
24.3121	259	221	257	232	230
24.3221	207	233	246	224	196
24.3321	221	243	270	223	242
24.3421	248	221	221	229	223
24.352	242	228	235	269	232
24.362	254	216	234	226	219
24.372	240	246	233	222	254
24.382	234	248	233	258	239
24.392	215	233	242	232	226
24.4019	230	232	245	275	253
24.4119	253	258	206	226	229
24.4219	244	243	234	235	244
24.4319	242	223	239	256	217
24.4418	245	244	277	246	215
24.4518	253	243	250	269	232
24.4618	245	262	249	242	229
24.4718	249	251	272	221	235
24.4818	238	251	249	243	262
24.4917	229	253	267	264	254
24.5017	236	250	277	271	232
24.5117	246	264	287	259	236
24.5217	250	284	281	274	256
24.5317	281	281	266	272	264
24.5417	252	255	262	251	271
24.5516	283	259	254	241	257
24.5616	289	265	287	286	310
24.5716	278	257	279	266	286
24.5816	258	243	278	274	281
24.5916	275	277	264	284	281
24.6015	302	290	287	290	268
24.6115	296	284	299	281	272
24.6215	295	271	298	307	286
24.6315	294	303	311	266	307
24.6415	331	289	279	283	303
24.6514	310	290	327	301	289
24.6614	272	302	325	301	313
24.6714	337	276	291	310	302
24.6814	329	319	296	313	287
24.6914	363	318	303	305	290
24.7013	339	288	328	311	288
24.7113	349	312	304	282	310
24.7213	318	335	333	301	328
24.7313	358	359	326	304	328
24.7413	339	332	335	308	304
24.7512	368	357	352	328	327
24.7612	349	342	345	339	331
24.7712	373	350	334	341	336
24.7812	384	359	372	322	350
24.7912	363	343	367	311	313
24.8011	402	357	380	351	365
24.8111	405	359	355	360	332
24.8211	402	407	376	375	349
24.8311	390	397	396	369	349
24.8411	406	447	440	381	364
24.8511	455	440	402	408	352
24.861	442	438	406	416	401
24.871	461	463	481	443	429
24.881	512	452	444	415	429
24.891	467	436	494	439	412
24.901	480	466	489	445	453
24.9109	498	467	458	441	418
24.9209	509	499	527	472	461
24.9309	552	500	489	492	452
24.9409	557	554	523	463	442
24.9509	559	559	523	477	485
24.9608	582	570	577	501	506
24.9708	626	572	544	547	500
24.9808	627	620	535	562	514
24.9908	612	692	584	556	485
25.0008	614	702	599	576	550
25.0107	681	736	631	595	530
25.0207	676	724	675	632	608
25.0307	722	745	718	622	595
25.0407	698	777	738	670	602
25.0507	725	858	759	674	642
25.0606	770	889	797	698	622
25.0706	770	820	781	690	682
25.0806	801	889	860	754	671
25.0906	779	982	909	833	741
25.1006	818	985	882	822	707
25.1105	776	1012	979	829	788
25.1205	862	1069	1006	813	851
25.1305	839	1109	980	906	816
25.1405	868	1217	1066	965	956
25.1505	891	1197	1135	1009	839
25.1605	920	1275	1148	1037	925
25.1704	930	1304	1202	1104	1050
25.1804	920	1376	1279	1083	1019
25.1904	972	1451	1264	1154	1031
25.2004	987	1453	1310	1218	1106
25.2103	1022	1494	1424	1241	1143
25.2203	1034	1598	1547	1312	1171
25.2303	1014	1615	1504	1434	1251
25.2403	1096	1672	1547	1375	1323
25.2503	1042	1685	1572	1566	1357
25.2603	1084	1756	1711	1545	1316
25.2702	1074	1740	1788	1639	1463
25.2802	1084	1834	1798	1707	1532
25.2902	1102	1747	1841	1701	1519
25.3002	1066	1865	1952	1786	1561
25.3102	1088	1858	2001	1757	1622
25.3201	1079	1778	1950	1765	1642
25.3301	1036	1895	1957	1869	1677
25.3401	1116	1819	2040	1965	1774
25.3501	1127	1877	2005	1980	1840
25.3601	1066	1868	2072	2004	1892
25.37	1135	1801	2068	2032	1874
25.38	1039	1791	2112	2057	1890
25.39	1016	1774	2086	1991	1923
25.4	972	1641	2088	2116	1973
25.41	989	1671	2083	2107	1959
25.42	1026	1573	2000	2077	2072
25.4299	949	1568	2073	2086	1979
25.4399	970	1469	2037	1996	2053
25.4499	991	1451	2008	2064	2022
25.4599	1037	1464	2014	1959	1943
25.4699	922	1385	1958	1965	1959
25.4798	945	1320	1940	1943	1949
25.4898	892	1274	1878	1993	1889
25.4998	874	1204	1786	1787	1932
25.5098	874	1151	1789	1795	1831
25.5197	864	1107	1634	1687	1808
25.5297	825	1084	1639	1659	1774
25.5397	854	1051	1533	1711	1702
25.5497	789	997	1506	1578	1643
25.5597	779	977	1537	1528	1525
25.5696	796	891	1434	1420	1626
25.5796	743	846	1356	1402	1511
25.5896	694	802	1323	1329	1450
25.5996	722	772	1191	1274	1374
25.6096	767	734	1223	1275	1313
25.6196	664	698	1160	1172	1377
25.6295	677	686	1036	1203	1286
25.6395	634	642	1058	1095	1237
25.6495	600	605	954	1043	1081
25.6595	618	616	957	1040	1092
25.6695	604	609	927	996	1084
25.6794	575	628	846	974	972
25.6894	541	550	834	944	892
25.6994	519	586	810	846	933
25.7094	539	519	800	815	925
25.7194	520	531	774	754	876
25.7293	518	486	744	753	903
25.7393	466	456	709	750	791
25.7493	460	452	679	701	780
25.7593	478	449	634	726	708
25.7693	423	431	618	620	731
25.7792	467	431	562	614	730
25.7892	439	400	599	621	700
25.7992	412	428	568	606	649
25.8092	426	387	600	568	629
25.8192	422	433	498	549	588
25.8291	412	353	535	537	616
25.8391	362	380	490	510	609
25.8491	400	349	463	493	568
25.8591	387	370	493	515	551
25.8691	379	304	507	500	508
25.879	371	380	454	470	486
25.889	341	376	453	448	513
25.899	366	363	458	462	499
25.909	357	323	401	461	455
25.919	324	307	409	472	482
25.929	295	321	428	418	458
25.9389	320	309	369	433	456
25.9489	323	322	362	357	452
25.9589	302	313	385	397	433
25.9689	311	303	352	384	428
25.9789	298	287	398	363	393
25.9888	293	275	374	381	404
25.9988	290	274	332	363	398
26.0088	294	303	361	327	393
26.0188	284	296	319	349	388
26.0288	269	303	355	374	348
26.0387	275	269	340	344	414
26.0487	288	268	345	301	369
26.0587	262	278	314	319	339
26.0687	260	294	329	346	347
26.0787	273	278	306	355	367
26.0886	257	281	289	355	347
26.0986	245	286	337	331	368
26.1086	267	263	291	318	315
26.1186	235	277	286	282	368
26.1286	236	225	323	278	324
26.1385	225	248	269	304	314
26.1485	214	265	334	322	293
26.1585	231	247	285	287	325
26.1685	266	252	273	272	304
26.1785	279	253	291	290	295
26.1884	233	241	282	289	315
26.1984	262	227	283	262	322
26.2084	220	239	276	304	320
26.2184	243	221	273	264	267
26.2284	254	227	278	252	276
26.2384	216	251	314	257	279
26.2483	237	226	296	258	258
26.2583	233	216	251	265	287
26.2683	213	214	256	222	277
26.2783	212	213	264	259	277
26.2883	200	240	258	281	277
26.2982	208	233	252	253	277
26.3082	194	235	253	254	239
26.3182	220	248	268	244	264
26.3282	214	210	267	252	246
26.3382	201	217	261	224	263
26.3481	208	216	259	266	227
26.3581	232	224	243	246	266
26.3681	210	218	232	252	249
26.3781	198	210	256	226	258
26.3881	217	224	251	242	259
26.398	205	218	218	239	232
26.408	244	234	234	225	258
26.418	202	173	265	233	265
26.428	216	209	260	238	254
26.438	202	202	229	229	225
26.4479	220	207	222	227	271
26.4579	188	213	207	234	240
26.4679	205	217	238	249	243
26.4779	201	219	224	218	231
26.4879	206	216	226	223	223
26.4978	204	200	251	213	252
26.5078	193	197	225	214	212
26.5178	181	197	223	240	246
26.5278	201	184	241	230	248
26.5378	189	217	269	240	228
26.5478	191	193	229	244	241
26.5577	185	201	243	224	224
26.5677	185	208	216	222	212
26.5777	194	215	217	235	213
26.5877	196	213	225	238	225
26.5977	200	214	235	227	240
26.6076	217	211	181	225	243
26.6176	186	209	213	228	245
26.6276	191	187	203	200	218
26.6376	196	207	238	195	225
26.6475	190	200	251	206	224
26.6575	174	196	214	203	220
26.6675	179	183	198	232	207
26.6775	177	179	198	227	231
26.6875	191	190	192	203	214
26.6975	190	178	216	187	207
26.7074	174	162	216	250	194
26.7174	202	202	196	229	228
26.7274	180	194	190	206	204
26.7374	174	183	216	203	196
26.7474	181	198	210	206	218
26.7573	160	167	184	195	196
26.7673	189	192	212	191	203
26.7773	196	220	211	223	228
26.7873	190	176	204	197	187
26.7973	172	236	198	206	189
26.8072	177	170	202	196	192
26.8172	189	200	216	184	199
26.8272	165	200	221	186	216
26.8372	180	172	204	188	192
26.8472	173	204	209	204	209
26.8571	182	189	220	203	163
26.8671	167	180	195	197	189
26.8771	166	170	183	194	187
26.8871	185	172	211	183	181
26.8971	176	197	216	212	188
26.9071	161	187	188	176	198
26.917	169	178	194	214	195
26.927	165	198	200	199	184
26.937	162	202	197	192	203
26.947	184	194	204	185	195
26.9569	192	179	191	170	213
26.9669	162	185	193	225	202
26.9769	148	194	205	188	202
26.9869	199	176	176	204	195
26.9969	173	190	203	179	222
27.0069	164	204	172	218	200
27.0168	167	199	169	221	192
27.0268	188	180	199	186	184
27.0368	183	198	177	196	188
27.0468	152	220	171	214	180
27.0568	204	158	194	180	188
27.0667	163	177	208	215	179
27.0767	171	192	171	215	162
27.0867	135	190	176	200	196
27.0967	158	195	173	205	181
27.1067	177	196	200	221	194
27.1166	166	174	183	187	182
27.1266	151	183	187	195	198
27.1366	152	213	183	194	201
27.1466	183	208	208	200	199
27.1566	142	181	216	169	185
27.1665	177	189	183	213	184
27.1765	174	195	209	188	175
27.1865	161	199	183	230	203
27.1965	187	196	212	204	208
27.2065	162	194	190	206	176
27.2164	151	203	177	208	187
27.2264	168	207	183	185	176
27.2364	178	205	194	195	194
27.2464	137	220	204	199	165
27.2564	160	187	176	198	188
27.2663	171	227	188	203	186
27.2763	170	186	205	211	175
27.2863	164	215	194	248	183
27.2963	174	188	197	196	184
27.3063	151	220	181	195	193
27.3163	153	218	199	191	175
27.3262	153	216	181	198	209
27.3362	162	204	171	188	207
27.3462	141	219	221	203	189
27.3562	183	228	189	231	215
27.3662	143	231	204	215	196
27.3761	158	249	205	181	186
27.3861	155	226	202	218	183
27.3961	150	230	182	168	187
27.4061	173	213	199	193	170
27.416	165	225	163	204	196
27.426	141	239	184	220	181
27.436	172	222	192	217	219
27.446	157	223	174	198	153
27.456	169	213	190	208	193
27.466	173	201	188	205	196
27.4759	166	246	196	189	194
27.4859	167	216	203	203	190
27.4959	142	241	202	218	200
27.5059	165	225	202	192	194
27.5159	162	226	182	228	205
27.5258	147	214	172	202	177
27.5358	141	205	148	215	187
27.5458	143	209	164	187	214
27.5558	155	218	224	194	191
27.5658	178	221	163	187	207
27.5757	152	182	192	191	184
27.5857	158	215	199	230	186
27.5957	145	196	166	208	201
27.6057	148	216	195	224	206
27.6157	154	203	183	174	211
27.6257	148	204	179	192	207
27.6356	155	189	209	177	232
27.6456	164	189	178	204	173
27.6556	148	195	156	181	194
27.6656	174	193	164	188	191
27.6756	181	191	160	189	180
27.6855	172	175	187	159	177
27.6955	162	208	178	199	170
27.7055	147	158	175	189	165
27.7155	152	179	175	182	183
27.7254	135	166	166	192	177
27.7354	146	188	144	159	176
27.7454	143	175	169	174	154
27.7554	181	179	189	168	168
27.7654	139	182	188	178	192
27.7754	137	171	187	167	183
27.7853	152	187	183	185	213
27.7953	140	179	171	180	175
27.8053	157	163	156	173	180
27.8153	169	175	162	157	185
27.8253	152	184	179	184	197
27.8352	153	178	188	186	196
27.8452	167	190	166	163	182
27.8552	157	140	159	170	163
27.8652	127	160	186	181	155
27.8752	124	160	177	166	165
27.8851	167	156	166	161	185
27.8951	158	170	162	163	174
27.9051	142	169	185	203	176
27.9151	156	171	154	172	200
27.9251	156	171	170	179	195
27.935	165	160	150	170	150
27.945	162	165	164	184	162
27.955	148	162	180	160	160
27.965	168	151	175	171	180
27.975	134	165	173	137	171
27.985	134	153	156	186	158
27.9949	135	135	192	174	147
28.0049	144	168	163	167	146
28.0149	127	170	180	171	153
28.0249	147	163	166	139	186
28.0348	143	154	147	151	199
28.0448	146	163	140	170	180
28.0548	144	184	192	151	163
28.0648	148	152	159	143	162
28.0748	146	150	176	152	176
28.0847	130	157	166	151	177
28.0947	149	165	140	144	154
28.1047	124	177	171	132	160
28.1147	140	168	171	162	145
28.1247	147	147	136	177	153
28.1347	149	191	170	150	179
28.1446	154	156	154	169	146
28.1546	167	169	176	173	170
28.1646	148	145	146	183	155
28.1746	168	162	139	150	174
28.1846	135	147	157	174	159
28.1945	136	137	180	161	149
28.2045	143	157	170	186	157
28.2145	136	165	146	142	160
28.2245	137	158	183	149	162
28.2345	140	152	156	179	168
28.2444	147	150	160	156	146
28.2544	138	168	169	163	156
28.2644	148	157	146	149	193
28.2744	162	155	152	150	173
28.2844	152	167	148	148	158
28.2943	158	152	132	152	145
28.3043	139	140	152	162	142
28.3143	135	152	184	130	150
28.3243	135	151	168	148	156
28.3343	157	147	166	161	153
28.3442	167	163	149	166	161
28.3542	154	173	138	169	161
28.3642	195	151	163	168	180
28.3742	188	174	161	158	171
28.3842	166	147	178	180	163
28.3941	156	158	175	150	144
28.4041	150	132	141	176	154
28.4141	177	151	156	160	148
28.4241	151	148	156	140	162
28.4341	159	160	171	141	144
28.4441	159	152	156	146	148
28.454	178	158	137	176	168
28.464	143	162	142	190	158
28.474	135	163	152	149	155
28.484	135	157	146	162	128
28.494	130	135	161	151	152
28.5039	151	157	154	144	170
28.5139	141	151	164	164	152
28.5239	120	147	144	129	160
28.5339	141	159	163	183	165
28.5439	136	138	147	153	160
28.5538	147	150	157	146	157
28.5638	153	131	145	163	141
28.5738	147	131	182	149	157
28.5838	126	155	132	138	159
28.5938	125	145	149	138	173
28.6037	135	148	155	152	142
28.6137	145	163	142	170	169
28.6237	149	131	143	168	141
28.6337	135	146	144	135	153
28.6437	121	167	156	182	153
28.6536	142	155	136	155	172
28.6636	135	139	159	170	135
28.6736	123	154	129	162	147
28.6836	142	150	149	150	139
28.6936	137	156	168	130	133
28.7035	125	157	149	132	157
28.7135	127	150	149	131	159
28.7235	150	141	139	138	161
28.7335	139	167	138	147	146
28.7435	142	168	149	135	165
28.7535	143	156	139	161	134
28.7634	140	123	140	155	149
28.7734	134	145	151	153	148
28.7834	132	145	160	145	134
28.7934	143	156	144	161	151
28.8033	153	142	129	149	146
28.8133	151	159	147	163	142
28.8233	153	142	145	169	138
28.8333	148	130	130	145	138
28.8433	170	104	159	158	158
28.8532	144	145	149	161	162
28.8632	132	143	149	156	153
28.8732	119	156	139	137	149
28.8832	138	149	163	148	127
28.8932	145	152	145	131	168
28.9032	128	150	138	122	155
28.9131	131	145	158	164	158
28.9231	153	151	149	159	134
28.9331	129	151	146	143	137
28.9431	129	141	124	133	125
28.9531	130	156	142	142	169
28.963	137	152	152	144	134
28.973	133	134	149	140	152
28.983	127	150	123	140	165
28.993	161	131	134	140	133
29.003	114	143	137	152	142
29.0129	127	135	158	143	135
29.0229	114	129	132	138	118
29.0329	131	142	146	154	144
29.0429	135	156	140	160	129
29.0529	146	150	142	126	135
29.0629	123	148	154	123	148
29.0728	136	159	150	153	148
29.0828	135	144	126	130	149
29.0928	148	157	138	140	159
29.1028	147	145	147	133	146
29.1127	138	155	143	137	149
29.1227	145	128	144	153	142
29.1327	128	137	143	152	114
29.1427	149	149	124	127	139
29.1527	153	136	126	157	130
29.1626	132	163	138	146	149
29.1726	128	147	156	125	160
29.1826	137	162	141	136	141
29.1926	138	158	144	118	144
29.2026	115	128	125	126	144
29.2126	144	129	135	162	145
29.2225	130	148	150	134	148
29.2325	134	119	133	135	144
29.2425	125	137	159	135	151
29.2525	145	139	147	113	138
29.2625	112	135	154	129	161
29.2724	134	140	141	126	136
29.2824	125	144	151	142	138
29.2924	138	120	150	139	156
29.3024	133	131	147	157	149
29.3124	141	128	156	146	141
29.3223	128	134	136	129	135
29.3323	140	140	143	138	147
29.3423	133	138	150	144	132
29.3523	137	139	129	153	155
29.3623	118	131	161	153	131
29.3722	135	136	153	132	148
29.3822	119	131	143	141	122
29.3922	142	125	157	138	122
29.4022	125	135	137	131	136
29.4122	136	144	145	141	150
29.4221	127	126	128	143	133
29.4321	143	122	116	120	135
29.4421	130	121	134	121	152
29.4521	122	138	149	143	121
29.4621	135	132	145	116	140
29.472	131	149	138	134	116
29.482	135	149	146	139	157
29.492	133	140	150	148	138
29.502	130	142	149	141	136
29.512	141	149	151	153	135
29.522	141	131	133	166	126
29.5319	130	129	153	147	139
29.5419	141	141	160	142	173
29.5519	118	134	135	149	139
29.5619	122	141	130	141	147
29.5719	116	137	142	158	143
29.5818	158	122	157	134	131
29.5918	143	141	151	135	139
29.6018	144	127	127	129	119
29.6118	127	157	142	162	133
29.6218	147	140	135	145	134
29.6317	138	136	149	143	129
29.6417	119	138	143	136	139
29.6517	119	144	136	150	140
29.6617	136	153	140	149	125
29.6717	109	134	123	137	136
29.6816	124	152	144	166	174
29.6916	135	138	138	129	142
29.7016	132	120	129	133	147
29.7116	136	122	137	132	127
29.7216	129	143	124	140	126
29.7315	131	127	146	159	148
29.7415	115	134	143	142	126
29.7515	117	128	118	145	157
29.7615	103	136	163	159	134
29.7715	125	131	129	124	145
29.7814	127	109	140	133	146
29.7914	129	143	127	154	150
29.8014	149	140	130	138	143
29.8114	107	134	131	110	132
29.8214	136	129	150	130	136
29.8314	120	121	143	140	144
29.8413	124	139	131	119	131
29.8513	132	148	138	138	140
29.8613	128	134	130	128	149
29.8713	128	146	119	137	142
29.8813	146	128	119	129	120
29.8912	123	138	135	132	148
29.9012	128	153	129	152	159
29.9112	104	131	144	139	122
29.9212	108	139	119	143	130
29.9311	116	124	129	121	126
29.9411	130	130	145	126	136
29.9511	138	142	116	123	133
29.9611	119	122	135	141	114
29.9711	121	121	134	144	147
29.9811	119	140	127	117	124
29.991	128	131	126	136	137
30.001	146	137	127	147	152
30.011	135	121	149	117	149
30.021	127	129	145	151	137
30.031	138	125	161	140	134
30.0409	118	137	144	140	126
30.0509	126	127	137	143	144
30.0609	139	131	145	130	127
30.0709	136	143	139	144	136
30.0809	110	137	157	142	117
30.0908	144	137	148	119	137
30.1008	121	147	153	152	143
30.1108	123	129	138	143	126
30.1208	122	128	127	152	128
30.1308	108	126	147	137	120
30.1408	107	124	142	146	152
30.1507	124	139	113	136	148
30.1607	122	159	131	133	149
30.1707	125	130	151	130	153
30.1807	134	135	148	162	122
30.1907	114	130	149	131	132
30.2006	114	122	136	148	141
30.2106	142	122	125	126	168
30.2206	137	105	139	158	126
30.2306	126	119	140	137	120
30.2405	121	137	132	163	119
30.2505	112	134	146	145	129
30.2605	151	110	144	141	113
30.2705	104	128	146	135	143
30.2805	124	142	152	130	166
30.2904	138	130	141	117	137
30.3004	127	129	143	133	148
30.3104	132	133	143	157	130
30.3204	114	108	130	133	131
30.3304	140	137	151	154	114
30.3404	120	120	167	112	116
30.3503	130	117	137	126	130
30.3603	107	124	129	155	131
30.3703	135	142	129	141	139
30.3803	117	140	114	133	137
30.3903	102	151	144	136	135
30.4002	121	132	137	132	160
30.4102	132	121	109	130	157
30.4202	146	137	143	133	129
30.4302	120	136	121	127	136
30.4402	126	133	133	135	131
30.4501	121	135	137	139	151
30.4601	117	135	134	137	162
30.4701	115	142	144	132	162
30.4801	131	124	140	127	111
30.4901	103	125	150	133	153
30.5001	128	107	148	132	147
30.51	106	129	144	145	141
30.52	109	135	161	127	129
30.53	109	118	134	151	140
30.54	107	129	139	158	128
30.5499	121	116	127	144	134
30.5599	125	127	135	127	116
30.5699	122	120	141	131	136
30.5799	122	147	134	142	127
30.5899	122	101	139	112	147
30.5998	128	130	136	135	107
30.6098	127	132	148	128	108
30.6198	134	122	127	142	134
30.6298	119	136	132	126	139
30.6398	113	115	113	159	117
30.6498	103	125	135	155	127
30.6597	130	120	130	137	140
30.6697	136	125	148	147	121
30.6797	112	108	140	136	131
30.6897	119	131	120	145	141
30.6997	123	154	140	128	141
30.7096	124	128	135	151	150
30.7196	141	120	142	128	129
30.7296	123	136	129	144	138
30.7396	132	127	112	140	149
30.7496	97	130	128	126	155
30.7595	112	124	127	142	128
30.7695	108	120	135	121	131
30.7795	110	120	146	127	124
30.7895	126	150	131	114	126
30.7995	106	128	125	125	150
30.8094	123	113	137	155	132
30.8194	123	133	138	133	141
30.8294	107	143	146	118	128
30.8394	121	113	130	134	139
30.8494	116	96	125	132	116
30.8593	114	121	137	143	128
30.8693	116	133	130	112	121
30.8793	115	133	157	151	143
30.8893	123	126	135	129	133
30.8993	100	132	152	113	135
30.9093	153	129	133	119	136
30.9192	108	141	144	129	135
30.9292	135	123	145	141	134
30.9392	108	149	147	131	100
30.9492	124	126	163	149	135
30.9592	102	135	145	127	127
30.9691	127	115	180	148	123
30.9791	113	114	144	122	139
30.9891	118	137	130	134	139
30.9991	134	142	153	136	134
31.009	114	122	146	139	134
31.019	130	127	126	144	137
31.029	121	129	138	116	130
31.039	118	132	165	124	127
31.049	110	128	154	125	122
31.059	120	132	152	126	113
31.0689	117	125	125	137	136
31.0789	118	127	126	123	121
31.0889	108	113	110	140	141
31.0989	109	116	145	129	111
31.1089	103	137	125	132	131
31.1188	137	121	127	123	114
31.1288	104	134	134	125	135
31.1388	111	124	100	113	135
31.1488	127	125	126	108	123
31.1588	134	112	119	119	123
31.1687	123	119	125	128	151
31.1787	128	113	137	124	128
31.1887	121	117	152	118	140
31.1987	109	118	134	127	122
31.2087	122	120	123	115	140
31.2186	126	124	134	129	109
31.2286	132	105	115	134	143
31.2386	113	111	140	109	104
31.2486	111	142	130	122	147
31.2586	132	123	124	107	123
31.2686	102	122	124	118	128
31.2785	113	132	150	122	116
31.2885	127	118	132	125	111
31.2985	106	120	135	126	122
31.3085	91	120	131	130	120
31.3184	114	122	132	121	130
31.3284	120	120	124	108	109
31.3384	111	120	142	136	123
31.3484	121	125	129	128	118
31.3584	109	118	109	126	108
31.3683	131	136	137	113	122
31.3783	96	115	111	140	117
31.3883	120	126	122	114	146
31.3983	91	119	120	137	125
31.4083	108	127	127	130	124
31.4183	109	119	140	111	141
31.4282	106	140	131	132	101
31.4382	128	134	137	122	135
31.4482	116	110	121	133	121
31.4582	112	113	123	112	121
31.4682	142	118	125	123	132
31.4781	109	135	109	131	120
31.4881	114	117	117	113	109
31.4981	121	115	129	131	111
31.5081	101	130	135	122	112
31.5181	140	120	123	120	115
31.528	100	119	119	126	100
31.538	118	116	139	128	116
31.548	111	102	107	136	110
31.558	124	128	122	131	91
31.568	107	113	126	121	136
31.578	105	121	97	109	109
31.5879	122	121	129	116	131
31.5979	130	124	128	111	121
31.6079	99	121	155	127	118
31.6179	101	114	125	131	137
31.6278	126	117	140	128	120
31.6378	120	127	115	110	131
31.6478	101	133	100	127	119
31.6578	116	111	124	124	101
31.6678	113	117	144	108	128
31.6777	118	102	124	136	119
31.6877	109	123	106	98	120
31.6977	108	105	133	95	121
31.7077	120	111	107	132	113
31.7177	112	114	103	134	117
31.7277	138	122	121	118	114
31.7376	106	96	115	123	138
31.7476	116	134	123	101	125
31.7576	109	114	122	107	151
31.7676	106	148	110	109	106
31.7776	100	131	127	148	102
31.7875	100	123	130	123	135
31.7975	110	100	135	132	112
31.8075	103	138	138	138	142
31.8175	108	111	121	126	129
31.8275	111	123	119	140	130
31.8374	108	138	117	112	131
31.8474	118	122	108	115	117
31.8574	111	95	139	100	106
31.8674	128	96	123	138	121
31.8774	116	102	121	114	149
31.8873	109	97	113	116	121
31.8973	114	105	124	121	116
31.9073	112	107	101	106	122
31.9173	100	129	108	108	141
31.9273	93	112	100	129	119
31.9372	100	110	122	107	107
31.9472	89	103	107	100	117
31.9572	82	122	124	126	123
31.9672	106	111	115	108	131
31.9772	125	111	118	98	109
31.9871	108	104	109	117	112
31.9971	110	110	112	104	105
32.0071	93	119	118	109	105
32.0171	107	113	123	141	114
32.0271	103	113	97	132	117
32.0371	110	112	109	115	129
32.047	121	116	108	137	109
32.057	118	111	120	120	106
32.067	110	124	103	125	109
32.077	129	119	119	118	105
32.087	122	98	100	131	108
32.0969	98	126	130	121	113
32.1069	123	113	102	111	128
32.1169	104	114	116	121	133
32.1269	117	104	151	120	109
32.1369	119	104	106	110	129
32.1468	117	112	111	110	130
32.1568	116	101	123	119	112
32.1668	101	132	113	132	116
32.1768	121	109	112	102	130
32.1868	126	107	113	115	127
32.1967	104	124	108	108	111
32.2067	128	119	117	113	120
32.2167	107	112	108	105	94
32.2267	118	85	142	124	110
32.2367	118	115	121	100	111
32.2466	94	129	131	104	121
32.2566	114	98	131	115	112
32.2666	99	127	111	105	119
32.2766	99	113	119	100	118
32.2866	91	109	114	124	104
32.2965	126	116	113	119	108
32.3065	121	134	117	103	113
32.3165	117	106	121	107	113
32.3265	103	121	121	101	114
32.3365	102	133	108	106	125
32.3464	106	113	128	97	110
32.3564	110	132	122	107	103
32.3664	107	96	113	105	101
32.3764	103	125	88	113	108
32.3864	115	129	110	105	97
32.3963	114	106	113	118	105
32.4063	97	102	111	113	122
32.4163	106	106	115	115	105
32.4263	103	91	107	128	99
32.4363	113	130	100	113	108
32.4462	118	106	122	101	101
32.4562	99	119	100	123	96
32.4662	91	118	111	113	111
32.4762	132	107	125	116	125
32.4862	119	105	116	112	113
32.4962	96	124	121	118	134
32.5061	109	122	108	116	106
32.5161	118	129	118	128	122
32.5261	115	105	121	91	100
32.5361	112	88	115	88	117
32.5461	118	127	98	132	126
32.556	111	104	128	105	97
32.566	112	111	113	98	129
32.576	111	102	120	113	117
32.586	94	127	113	120	122
32.596	114	125	115	111	86
32.6059	121	97	95	116	113
32.6159	88	115	120	95	126
32.6259	106	110	110	112	106
32.6359	115	107	118	102	116
32.6459	88	127	85	136	125
32.6558	119	104	111	104	111
32.6658	105	120	97	118	108
32.6758	91	110	120	113	112
32.6858	124	105	93	108	105
32.6958	99	115	115	117	114
32.7058	101	106	107	104	107
32.7157	107	102	109	116	109
32.7257	107	124	105	108	113
32.7357	102	118	111	109	108
32.7457	119	103	130	130	95
32.7557	97	112	112	84	112
32.7656	109	110	119	125	127
32.7756	95	101	95	130	123
32.7856	103	115	115	115	121
32.7956	107	108	114	133	131
32.8055	114	118	104	97	114
32.8155	114	114	120	127	117
32.8255	106	120	110	120	102
32.8355	97	121	103	98	105
32.8455	120	109	123	111	111
32.8555	123	105	99	102	105
32.8654	85	116	106	121	102
32.8754	116	125	106	111	117
32.8854	110	102	106	114	114
32.8954	110	97	92	106	108
32.9054	122	98	121	100	94
32.9153	104	106	120	114	119
32.9253	129	107	99	103	99
32.9353	97	104	100	115	99
32.9453	97	114	106	109	91
32.9553	103	120	132	105	111
32.9652	124	86	125	119	118
32.9752	132	114	103	117	116
32.9852	116	104	108	122	119
32.9952	102	119	102	116	105
33.0052	113	100	112	122	114
33.0151	104	107	118	122	111
33.0251	114	116	111	114	118
33.0351	118	117	112	106	125
33.0451	108	130	123	110	95
33.0551	104	112	97	125	109
33.065	116	106	132	120	96
33.075	109	91	117	106	109
33.085	105	92	124	112	106
33.095	112	104	107	129	102
33.105	101	114	100	113	99
33.115	92	106	125	93	107
33.1249	98	108	121	97	108
33.1349	105	111	126	137	93
33.1449	117	127	115	113	113
33.1549	89	106	99	110	114
33.1649	95	117	119	101	99
33.1748	114	111	127	105	110
33.1848	105	122	111	110	115
33.1948	116	106	103	96	104
33.2048	127	124	103	105	114
33.2148	100	108	118	113	115
33.2247	98	112	122	115	98
33.2347	92	98	114	104	100
33.2447	89	116	95	119	116
33.2547	109	104	105	92	110
33.2647	95	106	104	116	124
33.2746	120	119	98	92	123
33.2846	112	109	100	95	99
33.2946	112	109	109	115	111
33.3046	86	96	115	105	110
33.3146	108	110	109	116	107
33.3245	117	122	116	98	114
33.3345	103	115	88	105	107
33.3445	105	111	94	124	124
33.3545	95	97	117	125	126
33.3645	118	108	103	127	122
33.3744	89	101	104	91	92
33.3844	100	105	100	119	121
33.3944	106	107	107	102	105
33.4044	124	110	79	114	126
33.4144	115	108	100	115	113
33.4243	93	88	127	127	109
33.4343	114	98	120	124	106
33.4443	101	89	118	116	107
33.4543	99	104	103	121	107
33.4643	98	96	128	105	92
33.4742	99	84	116	107	96
33.4842	101	125	141	118	91
33.4942	113	107	102	103	125
33.5042	100	105	110	84	118
33.5142	106	129	121	103	77
33.5241	94	117	109	108	117
33.5341	98	115	109	100	114
33.5441	101	111	131	125	87
33.5541	110	96	100	112	108
33.5641	84	105	98	101	101
33.574	122	99	116	99	103
33.584	133	110	110	99	100
33.594	113	104	110	97	106
33.604	87	89	94	104	91
33.614	96	112	101	112	104
33.624	95	123	94	91	108
33.6339	96	97	93	103	117
33.6439	115	117	99	84	110
33.6539	83	113	104	94	100
33.6639	122	116	98	111	106
33.6739	99	80	103	102	116
33.6838	117	94	89	114	101
33.6938	99	91	101	88	98
33.7038	102	101	129	116	104
33.7138	95	88	97	113	101
33.7238	111	107	95	118	122
33.7337	108	114	135	113	107
33.7437	80	109	90	99	112
33.7537	103	113	128	118	85
33.7637	91	91	123	96	101
33.7737	97	110	102	87	100
33.7836	99	98	120	102	110
33.7936	106	107	112	103	102
33.8036	101	128	118	133	97
33.8136	93	109	106	117	132
33.8236	96	121	92	93	90
33.8336	109	86	102	118	119
33.8435	108	105	94	106	94
33.8535	123	132	99	93	105
33.8635	115	83	98	110	108
33.8735	103	112	104	98	106
33.8835	104	107	117	114	105
33.8934	115	124	103	112	127
33.9034	106	95	112	106	83
33.9134	128	103	88	108	102
33.9234	96	111	109	102	111
33.9333	94	116	99	100	102
33.9433	91	102	99	108	97
33.9533	104	98	103	115	123
33.9633	103	101	103	89	100
33.9733	104	103	93	97	114
33.9833	102	111	103	110	100
33.9932	118	100	118	92	102
34.0032	120	117	91	94	100
34.0132	99	110	106	120	104
34.0232	82	117	118	111	119
34.0332	87	88	110	96	128
34.0431	99	105	120	107	108
34.0531	100	103	115	113	83
34.0631	80	110	120	100	102
34.0731	104	102	103	97	105
34.0831	112	101	112	110	105
34.093	81	109	107	112	86
34.103	122	115	110	116	104
34.113	104	86	103	99	92
34.123	121	100	113	119	87
34.133	90	117	82	108	111
34.1429	104	114	97	118	105
34.1529	110	110	99	125	104
34.1629	132	106	100	102	96
34.1729	88	110	116	105	115
34.1829	91	108	117	108	94
34.1928	104	111	106	110	93
34.2028	93	113	105	101	99
34.2128	105	115	89	103	102
34.2228	97	113	107	86	88
34.2328	98	110	89	114	110
34.2428	107	124	107	95	108
34.2527	103	102	96	94	108
34.2627	112	96	88	108	95
34.2727	111	123	108	94	101
34.2827	104	105	107	107	102
34.2927	96	109	90	120	112
34.3026	92	88	95	102	119
34.3126	127	104	90	105	109
34.3226	92	117	110	93	102
34.3326	100	103	111	102	113
34.3426	93	93	101	100	92
34.3525	108	110	109	114	103
34.3625	89	99	104	99	102
34.3725	115	79	85	87	87
34.3825	118	97	112	89	110
34.3925	91	102	83	102	113
34.4024	108	115	102	98	81
34.4124	101	104	101	94	75
34.4224	104	107	94	101	88
34.4324	112	102	100	106	108
34.4424	121	114	122	122	110
34.4523	105	109	120	106	110
34.4623	107	101	88	101	111
34.4723	99	93	99	83	109
34.4823	89	99	116	84	89
34.4923	104	100	127	98	98
34.5022	110	81	94	114	103
34.5122	115	106	110	103	98
34.5222	93	99	123	103	95
34.5322	123	113	87	103	92
34.5422	118	102	108	100	109
34.5521	98	105	104	108	94
34.5621	82	106	99	94	89
34.5721	104	103	98	111	106
34.5821	97	99	87	107	104
34.5921	100	105	93	114	85
34.602	110	119	119	110	94
34.612	93	101	112	94	97
34.622	109	97	113	109	99
34.632	110	111	103	99	102
34.642	101	107	111	97	101
34.6519	81	91	118	84	133
34.6619	99	93	109	89	92
34.6719	108	103	114	104	78
34.6819	112	93	113	104	132
34.6919	92	116	110	91	104
34.7019	98	104	105	97	114
34.7118	116	100	114	119	110
34.7218	103	94	115	99	94
34.7318	84	104	88	113	98
34.7418	109	110	122	114	104
34.7518	109	92	103	99	97
34.7617	96	115	115	108	115
34.7717	107	81	110	109	98
34.7817	100	94	113	112	101
34.7917	114	104	107	93	94
34.8017	101	102	113	76	93
34.8116	106	104	101	118	102
34.8216	108	101	107	108	99
34.8316	115	105	109	106	111
34.8416	101	105	92	103	99
34.8516	100	108	85	119	96
34.8615	92	96	97	94	107
34.8715	97	113	93	104	85
34.8815	98	109	87	123	97
34.8915	103	87	113	103	103
34.9015	107	98	89	80	137
34.9115	88	100	109	102	107
34.9214	97	93	103	106	91
34.9314	107	115	101	105	100
34.9414	108	95	98	106	108
34.9514	91	115	107	114	97
34.9614	92	103	109	102	91
34.9713	97	89	107	92	109
34.9813	97	106	101	108	99
34.9913	127	98	111	112	91
35.0013	115	101	89	115	89
35.0112	90	113	103	111	100
35.0212	101	103	102	83	97
35.0312	81	94	94	100	83
35.0412	88	99	111	86	119
35.0512	119	107	103	99	118
35.0612	103	118	100	114	110
35.0711	90	106	106	104	105
35.0811	114	104	108	92	101
35.0911	123	102	97	102	101
35.1011	92	105	111	108	76
35.1111	106	115	117	97	100
35.121	104	98	103	94	86
35.131	111	111	111	102	102
35.141	109	110	107	110	101
35.151	94	103	109	114	105
35.161	111	96	113	115	96
35.1709	101	93	118	94	114
35.1809	101	112	114	95	106
35.1909	108	114	106	100	98
35.2009	104	94	105	106	81
35.2109	102	107	124	99	109
35.2208	109	102	97	87	123
35.2308	96	121	103	121	110
35.2408	105	98	101	128	100
35.2508	111	108	107	98	102
35.2608	108	106	104	126	110
35.2707	119	113	109	104	104
35.2807	124	100	96	103	100
35.2907	118	101	102	118	109
35.3007	106	109	110	117	105
35.3107	112	106	102	111	100
35.3207	124	106	114	110	96
35.3306	115	108	89	94	105
35.3406	106	116	99	101	101
35.3506	86	121	104	97	96
35.3606	103	117	131	94	99
35.3706	101	103	106	104	96
35.3805	124	95	106	96	106
35.3905	114	116	105	104	102
35.4005	105	102	100	124	106
35.4105	132	123	96	128	111
35.4205	97	101	104	112	116
35.4304	107	96	103	103	100
35.4404	89	121	115	114	118
35.4504	115	115	101	103	95
35.4604	98	113	127	122	121
35.4704	116	108	108	108	91
35.4803	100	121	99	104	106
35.4903	90	105	115	106	107
35.5003	96	120	102	103	101
35.5103	111	114	101	107	103
35.5203	129	107	115	115	99
35.5302	107	126	90	123	115
35.5402	104	114	121	99	106
35.5502	101	134	99	124	112
35.5602	114	108	109	104	110
35.5702	101	92	109	92	126
35.5802	99	109	98	95	119
35.5901	104	104	100	124	110
35.6001	112	121	97	103	130
35.6101	119	121	117	115	103
35.6201	122	109	106	110	99
35.63	102	91	108	118	111
35.64	120	103	100	124	121
35.65	116	104	110	105	102
35.66	120	99	110	112	128
35.67	115	111	115	109	114
35.6799	130	112	109	106	91
35.6899	106	110	114	104	119
35.6999	93	108	94	118	100
35.7099	103	134	119	109	112
35.7199	107	107	102	115	108
35.7298	111	98	113	99	111
35.7398	109	110	114	113	110
35.7498	101	93	103	107	130
35.7598	107	107	105	117	120
35.7698	111	122	121	114	105
35.7798	93	124	100	108	120
35.7897	89	108	96	96	100
35.7997	105	136	127	103	119
35.8097	107	124	104	115	118
35.8197	103	96	106	119	112
35.8297	122	103	96	143	87
35.8396	97	111	124	124	124
35.8496	90	125	124	108	99
35.8596	108	127	115	135	118
35.8696	96	109	99	107	114
35.8796	100	145	127	121	125
35.8895	105	111	122	112	122
35.8995	95	147	117	144	125
35.9095	113	126	140	121	110
35.9195	116	116	108	133	115
35.9295	117	144	113	136	121
35.9394	99	121	108	135	117
35.9494	114	118	112	135	114
35.9594	120	153	113	112	115
35.9694	112	138	124	101	103
35.9794	112	145	114	129	140
35.9894	126	128	131	107	125
35.9993	90	128	106	138	106
36.0093	109	124	116	133	106
36.0193	104	143	121	138	114
36.0293	127	139	112	144	116
36.0393	110	133	122	131	131
36.0492	99	150	118	127	132
36.0592	118	151	100	130	118
36.0692	124	135	123	141	119
36.0792	87	125	140	126	147
36.0891	135	167	92	147	118
36.0991	106	122	117	138	130
36.1091	109	143	134	131	120
36.1191	128	155	113	152	120
36.1291	122	146	128	153	125
36.1391	127	147	138	107	131
36.149	122	141	125	125	155
36.159	117	144	135	122	127
36.169	106	152	132	124	150
36.179	98	155	127	132	139
36.189	139	151	129	135	129
36.1989	122	156	128	153	139
36.2089	117	147	116	128	114
36.2189	119	164	129	135	133
36.2289	120	128	131	130	137
36.2389	117	124	106	122	114
36.2488	113	122	127	124	121
36.2588	109	148	126	120	115
36.2688	125	159	139	125	111
36.2788	115	154	126	129	116
36.2888	132	121	113	112	140
36.2987	121	115	114	135	122
36.3087	130	151	132	129	116
36.3187	138	142	146	138	124
36.3287	136	150	136	131	134
36.3387	127	149	130	147	124
36.3486	97	150	130	143	142
36.3586	128	133	122	138	106
36.3686	141	140	116	146	148
36.3786	128	151	132	135	143
36.3886	113	116	103	129	119
36.3986	146	134	119	171	120
36.4085	126	135	126	134	129
36.4185	152	124	158	139	125
36.4285	127	146	134	142	128
36.4385	143	123	142	155	122
36.4485	152	138	154	124	139
36.4584	133	168	136	139	142
36.4684	153	143	156	151	136
36.4784	140	128	133	148	155
36.4884	146	135	138	148	149
36.4984	141	142	156	139	160
36.5083	146	129	139	154	127
36.5183	164	158	148	174	127
36.5283	166	165	134	141	142
36.5383	159	168	141	151	142
36.5483	159	170	165	128	151
36.5582	158	214	151	149	155
36.5682	179	165	171	189	166
36.5782	194	176	151	169	155
36.5882	187	159	180	163	172
36.5982	209	162	153	147	152
36.6081	198	186	168	174	182
36.6181	164	212	167	151	144
36.6281	201	196	166	200	169
36.6381	216	195	168	195	168
36.6481	209	229	190	199	162
36.6581	241	204	176	204	183
36.668	228	230	213	175	188
36.678	241	200	198	188	191
36.688	263	253	194	235	204
36.698	262	253	212	238	195
36.7079	259	250	230	216	210
36.7179	287	254	241	225	203
36.7279	310	248	217	229	215
36.7379	355	282	273	244	211
36.7479	312	302	240	244	228
36.7578	392	315	268	262	240
36.7678	350	312	306	282	240
36.7778	417	389	285	322	229
36.7878	446	430	312	287	263
36.7978	473	416	332	299	266
36.8077	458	402	338	341	262
36.8177	537	482	384	369	286
36.8277	586	515	383	357	315
36.8377	564	530	378	402	336
36.8477	627	504	415	425	326
36.8576	593	550	397	428	354
36.8676	690	612	450	421	372
36.8776	701	602	492	486	380
36.8876	698	629	428	433	403
36.8976	847	673	478	478	442
36.9076	831	698	477	478	412
36.9175	770	639	542	472	423
36.9275	807	676	513	463	427
36.9375	812	640	513	513	453
36.9475	764	608	547	506	447
36.9575	787	625	511	472	403
36.9674	828	642	511	493	394
36.9774	749	629	496	463	413
36.9874	745	554	470	490	423
36.9974	680	527	485	448	394
37.0074	739	543	430	441	404
37.0173	658	488	439	450	392
37.0273	662	514	431	398	378
37.0373	618	498	431	383	381
37.0473	604	434	373	385	376
37.0573	631	413	411	340	401
37.0673	555	398	364	335	348
37.0772	486	366	357	357	324
37.0872	479	332	342	325	331
37.0972	454	347	310	308	280
37.1072	432	339	319	302	285
37.1172	392	311	321	290	266
37.1271	371	253	279	268	259
37.1371	307	274	290	247	255
37.1471	324	257	259	257	273
37.1571	314	276	259	238	250
37.1671	307	254	271	295	225
37.177	309	268	253	239	244
37.187	272	231	262	241	264
37.197	292	246	232	256	216
37.207	242	205	234	217	204
37.217	273	220	241	228	204
37.2269	250	219	224	202	193
37.2369	252	212	194	211	216
37.2469	209	207	210	206	210
37.2569	236	181	211	214	222
37.2669	223	190	217	231	210
37.2768	208	181	210	222	207
37.2868	223	204	222	209	216
37.2968	199	199	235	195	188
37.3068	239	194	186	204	177
37.3168	199	185	193	196	169
37.3267	227	215	211	221	230
37.3367	211	169	235	206	219
37.3467	213	225	216	199	226
37.3567	218	180	224	197	196
37.3667	205	206	239	215	187
37.3766	199	196	219	235	213
37.3866	182	208	213	206	226
37.3966	203	179	185	199	181
37.4066	201	235	206	192	226
37.4166	197	195	230	212	201
37.4265	223	229	204	206	220
37.4365	213	195	228	225	185
37.4465	212	212	226	223	227
37.4565	202	227	223	227	222
37.4665	208	204	211	223	212
37.4764	218	204	224	230	201
37.4864	231	225	232	242	233
37.4964	227	212	240	257	243
37.5064	249	245	236	257	263
37.5164	226	211	245	252	233
37.5264	243	224	218	270	222
37.5363	228	231	236	248	243
37.5463	214	242	274	257	265
37.5563	246	254	232	280	231
37.5663	232	229	262	263	308
37.5763	236	248	249	258	266
37.5862	286	269	234	297	286
37.5962	218	283	299	271	285
37.6062	241	274	283	286	294
37.6162	252	304	307	348	303
37.6262	231	313	298	295	292
37.6361	264	306	264	277	316
37.6461	254	300	331	321	291
37.6561	254	300	296	295	292
37.6661	257	304	347	347	308
37.6761	271	332	321	352	345
37.686	294	337	308	336	338
37.696	297	321	396	373	326
37.706	272	301	345	364	353
37.716	270	321	381	389	334
37.726	262	345	355	362	353
37.7359	292	339	391	354	357
37.7459	274	355	382	396	348
37.7559	304	345	393	399	371
37.7659	277	345	350	408	379
37.7759	276	356	393	404	407
37.7859	278	350	392	391	371
37.7958	296	367	379	356	359
37.8058	299	340	393	414	396
37.8158	299	352	363	399	376
37.8258	276	387	417	402	383
37.8357	304	370	410	397	434
37.8457	276	371	422	403	391
37.8557	293	367	352	406	371
37.8657	290	366	401	419	409
37.8757	280	352	432	428	416
37.8856	275	338	361	382	438
37.8956	285	331	380	408	395
37.9056	319	341	368	369	373
37.9156	311	350	349	379	372
37.9256	303	336	372	333	410
37.9355	262	332	385	373	365
37.9455	294	318	339	367	374
37.9555	292	321	369	325	368
37.9655	256	314	385	376	354
37.9755	253	310	357	350	352
37.9855	251	288	350	347	367
37.9954	269	300	344	309	386
38.0054	251	298	327	316	346
38.0154	263	299	351	283	332
38.0254	237	266	320	301	300
38.0354	272	313	320	324	320
38.0453	238	280	335	300	337
38.0553	275	257	297	299	314
38.0653	254	248	319	318	330
38.0753	248	263	324	274	323
38.0853	271	267	270	302	329
38.0952	233	265	293	312	313
38.1052	239	229	271	289	305
38.1152	215	254	287	245	322
38.1252	221	232	256	273	304
38.1352	191	245	271	246	273
38.1451	242	228	272	268	279
38.1551	226	257	282	223	306
38.1651	204	220	278	244	263
38.1751	206	209	252	252	273
38.1851	222	228	250	258	290
38.1951	223	257	231	225	260
38.205	201	200	271	244	248
38.215	249	219	252	219	251
38.225	208	237	264	234	217
38.235	209	207	241	209	242
38.245	214	218	228	194	258
38.2549	213	208	250	225	246
38.2649	202	209	252	226	221
38.2749	183	214	209	227	242
38.2849	186	232	242	216	234
38.2949	211	205	229	219	252
38.3048	189	230	220	230	223
38.3148	175	213	224	236	227
38.3248	207	201	240	247	200
38.3348	192	209	221	199	232
38.3448	196	187	193	210	227
38.3547	180	218	225	235	241
38.3647	195	209	213	212	242
38.3747	193	207	242	226	253
38.3847	205	203	238	219	215
38.3947	184	217	251	216	240
38.4046	199	215	208	200	252
38.4146	202	220	234	211	210
38.4246	197	201	237	203	222
38.4346	187	216	251	222	230
38.4446	209	221	219	206	218
38.4545	207	209	193	210	201
38.4645	190	223	213	193	211
38.4745	193	218	252	233	230
38.4845	186	207	226	223	217
38.4945	171	203	235	217	253
38.5044	172	187	222	215	233
38.5144	194	230	229	247	252
38.5244	183	204	230	217	251
38.5344	196	224	231	223	209
38.5444	180	214	225	248	254
38.5543	198	197	230	219	234
38.5643	182	197	196	223	224
38.5743	198	194	194	222	227
38.5843	174	193	221	236	211
38.5943	162	215	208	235	213
38.6043	205	194	228	206	224
38.6142	188	185	204	232	185
38.6242	181	208	210	224	225
38.6342	167	193	207	212	208
38.6442	205	209	208	206	206
38.6542	171	190	245	234	199
38.6641	184	205	181	203	238
38.6741	154	213	207	213	189
38.6841	171	174	215	220	214
38.6941	163	189	205	210	222
38.7041	178	178	212	161	193
38.714	155	173	168	192	174
38.724	175	198	194	173	197
38.734	172	152	184	188	190
38.744	157	151	166	209	197
38.754	155	151	147	181	182
38.7639	160	169	191	175	194
38.7739	160	170	188	176	189
38.7839	143	190	187	172	174
38.7939	163	173	162	174	175
38.8039	146	155	184	176	155
38.8138	183	182	180	163	174
38.8238	148	144	187	168	157
38.8338	138	139	174	138	185
38.8438	167	147	149	158	149
38.8538	145	135	140	151	160
38.8638	124	159	131	157	152
38.8737	143	126	139	154	161
38.8837	169	153	153	160	148
38.8937	140	145	169	148	140
38.9037	127	146	137	144	143
38.9136	144	127	133	153	141
38.9236	136	140	154	142	151
38.9336	171	156	143	132	153
38.9436	145	123	142	128	133
38.9536	133	110	136	140	130
38.9635	141	112	136	135	139
38.9735	115	130	162	127	134
38.9835	109	126	129	131	144
38.9935	110	141	156	153	134
39.0035	120	124	145	133	143
39.0134	112	112	134	128	131
39.0234	135	123	124	128	133
39.0334	136	124	142	118	135
39.0434	117	121	117	115	125
39.0534	109	103	139	125	132
39.0634	112	109	127	125	98
39.0733	133	130	141	121	129
39.0833	111	111	125	126	123
39.0933	108	131	109	128	115
39.1033	109	133	119	112	106
39.1133	118	118	124	134	130
39.1232	117	110	126	120	130
39.1332	111	111	116	130	132
39.1432	107	133	103	123	133
39.1532	124	116	112	113	127
39.1632	107	135	116	110	108
39.1731	96	118	108	123	122
39.1831	107	125	113	110	123
39.1931	94	126	123	118	111
39.2031	127	121	104	110	131
39.2131	98	120	124	109	113
39.223	119	102	122	116	137
39.233	117	107	101	106	96
39.243	108	127	105	114	102
39.253	115	107	95	122	106
39.263	96	98	97	118	111
39.273	95	109	143	117	115
39.2829	113	100	102	108	119
39.2929	97	123	121	94	106
39.3029	112	94	86	100	98
39.3129	98	122	105	105	110
39.3229	105	116	102	114	124
39.3328	112	95	102	114	103
39.3428	105	110	107	121	120
39.3528	106	95	121	101	101
39.3628	114	98	116	106	93
39.3728	113	103	126	94	111
39.3827	121	89	93	95	119
39.3927	109	92	121	107	121
39.4027	112	106	105	108	103
39.4127	99	110	103	107	100
39.4227	90	96	125	106	99
39.4326	99	105	104	110	107
39.4426	106	110	121	95	87
39.4526	113	93	101	120	111
39.4626	112	109	92	92	94
39.4726	91	107	94	113	101
39.4825	100	91	110	89	101
39.4925	107	109	109	117	106
39.5025	108	96	111	94	98
39.5125	108	98	98	120	113
39.5225	101	105	105	96	109
39.5324	91	100	95	103	99
39.5424	78	86	96	102	111
39.5524	94	106	88	97	98
39.5624	89	100	99	109	100
39.5724	86	93	100	101	115
39.5823	99	122	100	96	114
39.5923	78	106	102	102	107
39.6023	107	126	91	102	83
39.6123	95	111	108	85	108
39.6223	93	111	102	88	91
39.6322	107	105	77	100	105
39.6422	97	103	109	105	101
39.6522	84	109	105	96	96
39.6622	96	87	88	98	105
39.6722	103	105	98	110	113
39.6822	104	89	110	101	91
39.6921	97	107	112	103	84
39.7021	93	95	105	89	110
39.7121	96	92	87	88	116
39.7221	90	93	109	97	93
39.7321	105	86	97	109	88
39.742	80	96	69	99	95
39.752	90	90	96	87	105
39.762	98	83	96	93	92
39.772	93	98	101	89	97
39.782	90	90	91	98	101
39.7919	101	87	96	78	96
39.8019	101	98	83	90	94
39.8119	93	101	99	111	102
39.8219	90	90	84	91	83
39.8319	92	83	86	101	82
39.8418	96	107	110	110	85
39.8518	80	76	82	87	91
39.8618	113	104	98	97	103
39.8718	88	111	98	89	93
39.8818	106	86	97	107	99
39.8917	90	93	95	105	93
39.9017	81	88	98	85	81
39.9117	92	85	90	83	106
39.9217	96	94	111	97	97
39.9317	111	96	127	89	93
39.9417	95	89	83	101	93
39.9516	78	82	103	96	92
39.9616	97	96	94	78	98
39.9716	83	83	109	94	113
39.9816	93	98	89	98	89
39.9915	74	108	98	84	88
40.0015	106	96	100	104	94
40.0115	103	89	85	95	81
40.0215	103	89	85	92	98
40.0315	90	87	84	89	67
40.0414	93	88	83	89	102
40.0514	94	91	99	99	95
40.0614	91	98	80	94	87
40.0714	108	100	87	84	115
40.0814	90	91	100	82	79
40.0913	82	80	90	68	84
40.1013	97	92	94	102	84
40.1113	87	73	105	95	94
40.1213	83	76	89	89	91
40.1313	84	90	92	99	79
40.1413	105	96	98	89	81
40.1512	97	80	94	81	101
40.1612	91	84	82	99	81
40.1712	88	91	82	86	114
40.1812	93	74	76	93	84
40.1912	93	111	100	79	85
40.2011	82	101	84	76	86
40.2111	88	83	108	77	91
40.2211	89	97	92	77	90
40.2311	115	82	91	88	79
40.2411	87	103	90	81	88
40.251	99	93	96	102	94
40.261	97	96	87	90	69
40.271	80	92	94	94	84
40.281	100	84	81	90	80
40.291	97	76	107	75	96
40.3009	94	79	76	87	96
40.3109	89	88	87	89	101
40.3209	80	92	82	103	78
40.3309	90	108	98	78	82
40.3409	83	107	105	92	73
40.3509	99	82	76	87	90
40.3608	100	78	91	87	82
40.3708	88	97	85	80	87
40.3808	83	82	93	87	78
40.3908	87	98	96	83	99
40.4008	100	94	93	110	88
40.4107	118	86	90	80	118
40.4207	84	86	80	88	89
40.4307	88	97	74	102	95
40.4407	84	83	92	74	94
40.4507	89	99	79	82	92
40.4606	81	88	83	89	93
40.4706	77	97	89	97	85
40.4806	85	92	84	95	83
40.4906	96	83	78	97	85
40.5006	90	87	102	82	88
40.5105	114	86	98	74	84
40.5205	85	85	86	84	94
40.5305	86	87	81	80	96
40.5405	87	123	90	94	83
40.5505	84	84	91	72	86
40.5604	86	90	92	82	82
40.5704	98	79	95	93	110
40.5804	88	102	91	83	110
40.5904	80	93	77	82	81
40.6004	96	91	74	94	106
40.6103	86	87	83	75	80
40.6203	91	93	98	84	80
40.6303	94	91	93	75	93
40.6403	90	96	90	93	71
40.6503	86	90	86	91	85
40.6602	84	88	74	79	77
40.6702	88	98	84	115	94
40.6802	82	96	86	77	78
40.6902	86	95	94	89	71
40.7002	92	106	91	83	81
40.7101	87	86	88	90	87
40.7201	95	110	87	69	81
40.7301	81	82	79	85	91
40.7401	88	73	87	79	82
40.7501	105	99	83	93	92
40.76	95	95	97	84	89
40.77	96	97	70	81	101
40.78	96	95	88	85	81
40.79	85	94	91	78	96
40.8	95	98	102	94	89
40.81	91	99	77	95	82
40.8199	85	90	92	86	110
40.8299	76	76	84	96	89
40.8399	92	97	84	79	88
40.8499	84	96	86	78	101
40.8599	90	85	98	70	75
40.8698	80	83	107	87	70
40.8798	73	87	87	78	85
40.8898	100	87	75	98	79
40.8998	76	96	81	98	86
40.9098	87	86	81	81	115
40.9197	95	92	87	89	102
40.9297	94	80	83	86	77
40.9397	98	95	92	97	92
40.9497	101	101	100	88	94
40.9597	94	96	76	106	98
40.9696	94	98	69	102	84
40.9796	96	95	91	78	89
40.9896	95	89	95	78	91
40.9996	81	82	92	103	90
41.0096	84	90	102	93	79
41.0196	86	85	87	100	98
41.0295	96	92	95	103	79
41.0395	108	101	97	93	80
41.0495	86	107	95	86	87
41.0595	75	108	90	108	83
41.0695	104	96	102	75	79
41.0794	95	111	68	78	87
41.0894	84	99	84	89	96
41.0994	96	92	88	108	97
41.1094	92	85	85	100	76
41.1193	105	91	95	107	80
41.1293	109	112	86	93	84
41.1393	94	108	102	114	85
41.1493	98	116	90	86	83
41.1593	92	113	84	112	102
41.1692	102	99	106	97	90
41.1792	83	107	92	88	95
41.1892	83	104	102	90	88
41.1992	116	115	74	99	93
41.2092	111	115	88	92	100
41.2192	100	102	90	108	84
41.2291	105	104	90	97	101
41.2391	106	109	106	116	101
41.2491	92	122	86	105	89
41.2591	111	99	102	108	82
41.2691	92	105	99	109	80
41.279	109	108	90	99	91
41.289	96	116	94	109	82
41.299	110	91	91	109	102
41.309	93	115	118	98	90
41.319	94	100	93	82	108
41.3289	123	124	108	113	100
41.3389	124	100	84	132	102
41.3489	112	117	98	105	88
41.3589	120	110	94	104	102
41.3689	115	108	88	113	104
41.3788	95	135	119	96	95
41.3888	100	118	102	105	99
41.3988	126	119	86	117	96
41.4088	115	128	105	100	103
41.4188	120	107	105	115	85
41.4288	134	118	104	133	108
41.4387	99	137	109	116	75
41.4487	122	138	126	108	127
41.4587	129	135	105	124	85
41.4687	124	129	91	106	113
41.4787	128	121	104	110	108
41.4886	122	132	93	92	102
41.4986	115	137	92	117	100
41.5086	109	113	108	109	92
41.5186	115	133	86	93	115
41.5286	138	124	108	106	109
41.5385	124	116	109	94	90
41.5485	128	129	87	100	95
41.5585	128	123	114	100	105
41.5685	104	123	92	103	93
41.5785	115	119	90	124	93
41.5884	126	137	112	110	83
41.5984	141	124	114	98	88
41.6084	132	128	102	106	105
41.6184	134	132	110	101	111
41.6284	141	130	107	112	108
41.6383	140	116	110	120	110
41.6483	128	114	115	116	79
41.6583	105	115	99	111	100
41.6683	134	104	94	109	93
41.6783	132	134	110	130	81
41.6882	153	118	97	101	104
41.6982	134	108	131	99	111
41.7082	114	119	103	117	117
41.7182	146	107	127	88	105
41.7282	144	134	119	107	109
41.7381	126	129	118	122	106
41.7481	131	133	102	94	109
41.7581	142	110	108	88	97
41.7681	146	121	114	114	94
41.7781	121	127	125	107	84
41.788	153	109	114	118	98
41.798	149	102	107	102	108
41.808	141	115	106	110	99
41.818	128	131	112	113	116
41.828	153	133	93	112	99
41.8379	153	131	121	119	114
41.8479	134	135	111	104	83
41.8579	131	136	87	102	123
41.8679	150	162	113	106	108
41.8779	135	117	114	125	108
41.8879	169	146	112	93	104
41.8978	132	126	119	117	113
41.9078	149	144	107	124	111
41.9178	137	127	111	115	109
41.9278	140	135	110	115	92
41.9378	157	132	107	97	100
41.9477	156	133	115	130	121
41.9577	151	131	133	107	104
41.9677	162	124	108	111	106
41.9777	160	151	117	132	108
41.9877	166	131	112	117	113
41.9976	155	143	118	129	87
42.0076	123	148	137	115	109
42.0176	153	160	145	112	112
42.0276	167	171	133	111	122
42.0376	171	138	127	123	135
42.0475	153	155	154	113	121
42.0575	176	168	138	124	119
42.0675	154	146	137	127	117
42.0775	175	153	114	141	107
42.0875	167	164	113	155	116
42.0975	198	169	128	127	119
42.1074	156	151	123	124	121
42.1174	163	156	128	132	108
42.1274	169	173	160	128	125
42.1374	183	165	112	127	113
42.1474	182	161	164	130	128
42.1573	200	166	125	146	109
42.1673	215	173	134	128	131
42.1773	173	170	140	133	128
42.1873	186	168	139	139	127
42.1972	194	187	140	142	124
42.2072	195	192	147	147	123
42.2172	204	201	157	148	141
42.2272	192	182	157	137	139
42.2372	217	174	162	150	142
42.2471	208	186	152	150	140
42.2571	224	208	155	195	154
42.2671	214	198	167	150	148
42.2771	260	210	177	171	134
42.2871	248	208	163	187	164
42.297	256	210	178	159	136
42.307	262	208	150	184	139
42.317	268	243	176	178	177
42.327	260	249	191	157	172
42.337	277	256	202	191	168
42.347	303	264	197	170	175
42.3569	328	245	206	159	157
42.3669	299	255	198	193	170
42.3769	327	263	222	195	181
42.3869	321	275	197	216	183
42.3969	341	337	210	224	167
42.4068	343	318	209	198	190
42.4168	386	321	221	251	175
42.4268	406	348	280	270	207
42.4368	453	343	272	237	200
42.4468	442	386	275	265	212
42.4567	467	399	270	250	247
42.4667	454	411	293	313	234
42.4767	493	428	291	280	232
42.4867	538	441	304	305	266
42.4967	559	482	341	331	267
42.5067	559	503	350	335	289
42.5166	562	457	357	363	335
42.5266	665	542	391	387	291
42.5366	672	613	422	403	312
42.5466	684	635	442	406	331
42.5566	773	662	458	429	328
42.5665	829	639	452	461	376
42.5765	833	718	513	455	375
42.5865	861	764	520	553	377
42.5965	958	818	521	520	407
42.6065	1118	931	600	581	465
42.6164	1136	893	623	592	455
42.6264	1169	986	620	642	480
42.6364	1234	1020	661	750	504
42.6464	1353	1109	724	711	539
42.6564	1430	1192	775	771	560
42.6663	1507	1265	800	857	645
42.6763	1640	1350	914	877	614
42.6863	1769	1471	926	884	685
42.6963	1860	1553	1047	975	754
42.7063	2026	1675	1085	1039	801
42.7162	2134	1810	1186	1138	761
42.7262	2370	1933	1303	1177	855
42.7362	2464	2079	1378	1334	927
42.7462	2736	2236	1486	1403	922
42.7562	2859	2391	1467	1575	1100
42.7661	3076	2504	1564	1576	1140
42.7761	3243	2634	1812	1692	1155
42.7861	3409	2876	1916	1779	1300
42.7961	3528	3169	1964	1930	1318
42.8061	3936	3247	2116	2016	1470
42.816	3989	3450	2249	2244	1568
42.826	4368	3612	2428	2341	1613
42.836	4559	3764	2542	2349	1777
42.846	4491	3750	2571	2453	1867
42.856	4780	4003	2619	2509	1910
42.8659	4882	3999	2694	2623	2098
42.8759	4958	4120	2860	2702	2130
42.8859	5091	4138	2945	2689	2105
42.8959	5184	4178	2959	2700	2241
42.9059	5113	4188	2956	2781	2227
42.9158	5244	4216	3044	2808	2303
42.9258	5234	3981	2951	2745	2260
42.9358	5046	4035	2928	2704	2268
42.9458	5115	3936	2783	2624	2140
42.9558	4891	3804	2819	2672	2193
42.9657	4924	3711	2776	2529	2122
42.9757	4670	3518	2660	2533	2100
42.9857	4533	3338	2641	2347	2030
42.9957	4264	3204	2391	2245	1995
43.0057	4274	3174	2340	2141	1908
43.0157	4006	2890	2202	2027	1685
43.0256	3876	2931	2154	1973	1767
43.0356	3687	2566	2026	1876	1666
43.0456	3409	2507	1941	1764	1624
43.0556	3222	2255	1717	1727	1417
43.0656	3057	2026	1704	1591	1347
43.0755	2835	1965	1640	1488	1290
43.0855	2630	1864	1491	1438	1235
43.0955	2428	1768	1413	1278	1216
43.1055	2279	1702	1343	1192	1092
43.1155	2126	1534	1280	1071	966
43.1254	2092	1508	1126	1009	896
43.1354	1834	1303	1035	982	877
43.1454	1757	1200	950	891	803
43.1554	1556	1066	883	794	738
43.1654	1433	1018	848	788	702
43.1754	1512	924	760	714	675
43.1853	1300	849	756	642	608
43.1953	1240	843	675	644	497
43.2053	1140	815	655	584	523
43.2153	1050	729	612	569	494
43.2253	945	666	544	537	417
43.2352	941	668	528	467	457
43.2452	814	639	467	446	426
43.2552	788	556	465	431	391
43.2652	733	538	415	406	363
43.2751	678	530	408	419	362
43.2851	670	503	395	361	335
43.2951	612	454	353	368	355
43.3051	598	409	347	315	338
43.3151	600	394	317	294	276
43.325	547	421	315	301	281
43.335	478	378	303	306	285
43.345	455	315	261	269	254
43.355	435	349	276	267	258
43.365	406	343	250	264	227
43.3749	400	303	271	242	240
43.3849	401	286	232	229	215
43.3949	356	312	213	242	198
43.4049	366	278	212	215	200
43.4149	325	280	216	210	188
43.4249	335	289	226	178	176
43.4348	336	239	208	211	157
43.4448	316	230	212	200	196
43.4548	278	255	194	176	160
43.4648	290	231	182	159	157
43.4748	284	222	181	191	133
43.4847	251	206	172	188	158
43.4947	250	237	179	153	145
43.5047	258	212	187	167	159
43.5147	246	200	173	154	152
43.5247	258	207	164	155	147
43.5346	244	194	152	164	133
43.5446	233	185	156	169	128
43.5546	214	176	167	154	136
43.5646	228	188	142	143	130
43.5746	225	182	170	159	138
43.5846	217	177	136	143	130
43.5945	182	178	151	134	137
43.6045	215	158	146	131	127
43.6145	178	170	127	134	135
43.6245	201	160	149	140	122
43.6345	174	161	137	104	129
43.6444	149	157	119	137	124
43.6544	179	136	157	133	112
43.6644	195	152	120	141	128
43.6744	193	150	110	125	109
43.6844	175	141	108	115	111
43.6943	181	167	121	124	119
43.7043	179	149	114	111	130
43.7143	169	132	125	136	117
43.7243	172	135	135	100	124
43.7343	152	139	113	114	116
43.7442	179	144	117	138	122
43.7542	154	128	111	128	107
43.7642	142	146	117	105	113
43.7742	149	131	116	98	94
43.7842	141	113	120	126	88
43.7941	139	127	120	119	106
43.8041	157	118	123	99	107
43.8141	134	113	95	124	83
43.8241	125	140	116	129	99
43.8341	145	127	112	96	105
43.844	142	156	98	114	104
43.854	146	118	99	105	107
43.864	159	118	120	117	106
43.874	136	112	101	109	88
43.884	135	94	116	106	90
43.8939	151	120	102	90	98
43.9039	140	112	108	115	93
43.9139	152	108	91	121	88
43.9239	128	134	118	110	95
[truncated: 108 more rows]

## Sheet: Fig 2b&2c
Figure 2b	Vacancy concentration of TiO2 in bulk and surface
	bluk	surface
Samples	VTi/mol%	VTi/mol%
TiO2-0	0.8	0.2
TiO2-5	2.8	3
TiO2-10	6.4	7.6
TiO2-20	9.4	10.6
TiO2-30	10.6	11
Figure 2c	Intensity of monovacancies from positron annihilation lifetime spectra (PALS)
Samples	I1/%
TiO2-0	21.5
TiO2-5	80
TiO2-10	96
TiO2-20	90.3
TiO2-30	87.5

## Sheet: Fig 2d
Figure 2d	X-ray absorption near edge structure (XANES)
Samples	TiO2-0		TiO2-5		TiO2-10		TiO2-20		TiO2-30
Energy/eV	Signals	Energy/eV	Signals	Energy/eV	Signals	Energy/eV	Signals	Energy/eV	Signals
4960.14	0.00418	4960.12	0.0054	4960.13	0.00351	4960.12	0.00423	4960.12	0.00431
4960.63	0.00474	4960.62	0.00407	4960.63	0.00368	4960.63	0.00465	4960.59	0.00462
4961.15	0.00496	4961.15	0.00425	4961.15	0.00404	4961.14	0.00494	4961.14	0.00497
4961.65	0.00529	4961.64	0.00581	4961.64	0.00444	4961.63	0.00546	4961.6	0.00509
4962.15	0.00485	4962.15	0.00488	4962.15	0.00454	4962.15	0.00592	4962.15	0.00566
4962.66	0.00517	4962.66	0.00526	4962.66	0.00495	4962.62	0.00606	4962.66	0.00605
4963.18	0.00505	4963.15	0.00643	4963.15	0.00537	4963.17	0.00666	4963.14	0.00651
4963.63	0.00631	4963.66	0.00622	4963.65	0.00567	4963.65	0.00719	4963.64	0.00693
4964.14	0.00649	4964.16	0.0073	4964.18	0.00609	4964.18	0.00785	4964.18	0.00746
4964.66	0.00657	4964.66	0.00857	4964.67	0.00684	4964.66	0.00859	4964.66	0.00815
4965.17	0.00726	4965.16	0.00907	4965.17	0.00734	4965.15	0.00881	4965.15	0.00871
4965.64	0.00843	4965.64	0.00887	4965.64	0.00791	4965.64	0.00935	4965.63	0.00951
4966.14	0.00946	4966.14	0.01197	4966.14	0.00897	4966.14	0.01032	4966.14	0.01049
4966.61	0.01085	4966.63	0.01114	4966.61	0.01018	4966.64	0.01138	4966.61	0.01169
4967.14	0.01296	4967.11	0.01432	4967.13	0.0119	4967.11	0.01292	4967.1	0.01366
4967.6	0.01617	4967.59	0.0186	4967.6	0.01471	4967.58	0.01582	4967.54	0.01622
4968.11	0.02002	4968.1	0.02323	4968.08	0.01969	4968.09	0.0213	4968.08	0.02193
4968.59	0.03294	4968.6	0.03151	4968.59	0.03039	4968.59	0.03212	4968.59	0.03357
4969.11	0.05725	4969.1	0.05315	4969.1	0.05277	4969.06	0.05482	4969.09	0.05637
4969.59	0.08484	4969.58	0.07749	4969.59	0.07758	4969.55	0.07995	4969.56	0.08216
4970.11	0.08203	4970.11	0.0751	4970.1	0.07522	4970.1	0.07683	4970.09	0.07957
4970.61	0.079	4970.59	0.0731	4970.61	0.07455	4970.6	0.07511	4970.58	0.07768
4971.14	0.0973	4971.13	0.09588	4971.13	0.09695	4971.11	0.09672	4971.1	0.09917
4971.6	0.1197	4971.61	0.11915	4971.61	0.12274	4971.59	0.12274	4971.59	0.12511
4972.13	0.13809	4972.14	0.13895	4972.14	0.14166	4972.12	0.14223	4972.14	0.14436
4972.64	0.15218	4972.64	0.1519	4972.63	0.15309	4972.64	0.15475	4972.62	0.15716
4973.15	0.14654	4973.14	0.14517	4973.14	0.14493	4973.13	0.14741	4973.14	0.15029
4973.64	0.13307	4973.63	0.12968	4973.63	0.12949	4973.62	0.1319	4973.62	0.13465
4974.14	0.12991	4974.14	0.12824	4974.14	0.12788	4974.14	0.13026	4974.13	0.13264
4974.64	0.14121	4974.63	0.1402	4974.64	0.14015	4974.64	0.14252	4974.62	0.14496
4975.14	0.1467	4975.13	0.14895	4975.14	0.1478	4975.13	0.15044	4975.13	0.15291
4975.61	0.14226	4975.61	0.14316	4975.61	0.14297	4975.61	0.14578	4975.6	0.14818
4976.14	0.13169	4976.12	0.13352	4976.14	0.13194	4976.1	0.1344	4976.11	0.1369
4976.59	0.12298	4976.6	0.12382	4976.6	0.12237	4976.58	0.12462	4976.58	0.12689
4977.09	0.12092	4977.08	0.12002	4977.09	0.12015	4977.08	0.12234	4977.08	0.12436
4977.55	0.12959	4977.56	0.12874	4977.56	0.12812	4977.55	0.1302	4977.55	0.13242
4978.05	0.14736	4978.06	0.14549	4978.06	0.14657	4978.06	0.14884	4978.05	0.15076
4978.56	0.17435	4978.56	0.17186	4978.56	0.17432	4978.56	0.17624	4978.56	0.17877
4979.08	0.20775	4979.07	0.20881	4979.06	0.21007	4979.07	0.21214	4979.06	0.21432
4979.56	0.24689	4979.56	0.24801	4979.56	0.25184	4979.56	0.25349	4979.53	0.25595
4980.07	0.28601	4980.06	0.29409	4980.07	0.29739	4980.06	0.29807	4980.06	0.30089
4980.56	0.32459	4980.56	0.33772	4980.56	0.34233	4980.56	0.34189	4980.56	0.34508
4981.08	0.35359	4981.08	0.37179	4981.08	0.37961	4981.07	0.37765	4981.07	0.38045
4981.57	0.37355	4981.57	0.39505	4981.58	0.40568	4981.57	0.40263	4981.57	0.40553
4982.11	0.39815	4982.07	0.42298	4982.08	0.43228	4982.08	0.42908	4982.07	0.43208
4982.6	0.44384	4982.57	0.46591	4982.61	0.47457	4982.6	0.47145	4982.56	0.47474
4983.1	0.51216	4983.1	0.5323	4983.11	0.5394	4983.1	0.53744	4983.09	0.54081
4983.59	0.59942	4983.59	0.61594	4983.59	0.62063	4983.59	0.62033	4983.58	0.62339
4984.12	0.68901	4984.11	0.70296	4984.1	0.70562	4984.11	0.70699	4984.1	0.71021
4984.61	0.77548	4984.61	0.79118	4984.59	0.79089	4984.6	0.79304	4984.59	0.79636
4985.09	0.87332	4985.1	0.88767	4985.1	0.88274	4985.1	0.88628	4985.09	0.88922
4985.58	0.97634	4985.58	0.9927	4985.58	0.98299	4985.58	0.98768	4985.57	0.99006
4986.09	1.07759	4986.08	1.09761	4986.09	1.08378	4986.08	1.08863	4986.06	1.09004
4986.57	1.16971	4986.56	1.1918	4986.57	1.17514	4986.57	1.18036	4986.55	1.18079
4987.07	1.24723	4987.06	1.27434	4987.06	1.25232	4987.06	1.25741	4987.05	1.25723
4987.53	1.30205	4987.52	1.33335	4987.52	1.30627	4987.51	1.31199	4987.51	1.31066
4988.02	1.31864	4988.02	1.35431	4988.05	1.32807	4988.02	1.33433	4988.01	1.33422
4988.54	1.30315	4988.53	1.3447	4988.53	1.31878	4988.52	1.32498	4988.51	1.32632
4989.03	1.26864	4989.02	1.31557	4989.02	1.29493	4989.02	1.30024	4989.02	1.30228
4989.53	1.23655	4989.53	1.29372	4989.53	1.27409	4989.53	1.27783	4989.5	1.28017
4990.03	1.21498	4990.03	1.28229	4990.03	1.26232	4990.03	1.26531	4990.01	1.26721
4990.54	1.19785	4990.54	1.27147	4990.54	1.25558	4990.54	1.25733	4990.54	1.25924
4991.04	1.18432	4991.04	1.26405	4991.04	1.24976	4991.04	1.24999	4991.04	1.252
4991.52	1.17227	4991.53	1.25615	4991.55	1.24274	4991.55	1.24174	4991.53	1.2437
4992.05	1.16001	4992.05	1.24388	4992.05	1.23281	4992.05	1.23075	4992.05	1.2321
4992.57	1.14793	4992.54	1.2246	4992.56	1.21877	4992.56	1.21476	4992.54	1.21617
4993.07	1.1347	4993.06	1.20778	4993.07	1.20225	4993.06	1.19752	4993.06	1.19863
4993.57	1.12416	4993.56	1.19055	4993.57	1.18732	4993.56	1.18292	4993.56	1.18377
4994.07	1.12385	4994.06	1.18437	4994.08	1.17832	4994.06	1.17468	4994.07	1.1751
4994.58	1.13031	4994.57	1.18206	4994.58	1.17667	4994.58	1.17445	4994.57	1.17485
4995.08	1.14485	4995.08	1.19024	4995.08	1.18091	4995.07	1.18061	4995.07	1.18049
4995.57	1.16092	4995.55	1.19963	4995.57	1.18726	4995.54	1.18858	4995.55	1.18899
4996.06	1.17219	4996.05	1.20393	4996.05	1.19069	4996.04	1.19347	4996.03	1.19425
4996.54	1.17628	4996.53	1.20543	4996.52	1.18915	4996.53	1.19317	4996.52	1.1948
4997.03	1.17721	4997.02	1.20129	4997.02	1.18553	4997.02	1.19031	4997.01	1.19205
4997.51	1.17907	4997.51	1.19993	4997.51	1.18389	4997.51	1.18916	4997.5	1.19135
4998.01	1.18605	4997.99	1.2062	4998.02	1.18718	4997.99	1.19266	4997.98	1.19563
4998.5	1.19543	4998.49	1.21155	4998.5	1.19579	4998.5	1.2019	4998.49	1.20464
4999.01	1.20643	4999	1.22755	4999	1.20763	4999.01	1.21414	4998.98	1.21706
4999.5	1.22105	4999.48	1.2417	4999.48	1.22113	4999.48	1.22781	4999.49	1.23034
4999.99	1.23174	5000	1.25408	5000.01	1.23376	4999.98	1.24036	4999.98	1.24299
5000.47	1.23911	5000.49	1.2676	5000.49	1.24321	5000.51	1.24967	5000.49	1.25223
5001	1.24359	5001.01	1.27017	5001.01	1.24908	5001	1.25533	5001	1.2582
5001.52	1.24285	5001.51	1.27335	5001.52	1.25272	5001.51	1.25846	5001.51	1.26106
5002.04	1.24136	5002.02	1.2774	5002.02	1.25569	5002	1.261	5001.99	1.26374
5002.53	1.24225	5002.52	1.28227	5002.53	1.26022	5002.52	1.26478	5002.51	1.26734
5003.04	1.24603	5003.04	1.28792	5003.04	1.2664	5003.03	1.27067	5003.03	1.27301
5003.55	1.2495	5003.54	1.29335	5003.55	1.273	5003.53	1.27681	5003.53	1.27892
5004.05	1.25149	5004.03	1.30078	5004.03	1.27744	5004.03	1.28113	5004.02	1.28301
5004.55	1.24836	5004.54	1.29805	5004.55	1.27774	5004.55	1.2813	5004.54	1.28305
5005.05	1.24005	5005.04	1.29036	5005.05	1.27289	5005.04	1.27592	5005.03	1.27758

## Sheet: Fig 2e
Figure 2e	Fourier transforms of k-space oscillations of Ti K edge
Samples	TiO2-0	TiO2-5	TiO2-10	TiO2-20	TiO2-30
R/Å	FT magnitude/(a.u.)	FT magnitude	FT magnitude	FT magnitude	FT magnitude
0	0.08894	0.07963	0.11181	0.06702	0.15746
0.03068	0.13651	0.13775	0.14717	0.12986	0.2427
0.06136	0.21798	0.23037	0.21515	0.22436	0.3904
0.09204	0.29264	0.31354	0.28055	0.30827	0.53018
0.12272	0.34809	0.3754	0.32978	0.37107	0.6414
0.1534	0.37807	0.40968	0.35626	0.40693	0.71345
0.18408	0.37938	0.41306	0.35686	0.41262	0.74008
0.21476	0.35152	0.38494	0.3313	0.38746	0.71856
0.24544	0.29682	0.3275	0.28232	0.33336	0.6497
0.27612	0.221	0.24607	0.21658	0.25504	0.53805
0.3068	0.13672	0.15106	0.14889	0.16121	0.39299
0.33748	0.08898	0.07828	0.11703	0.07701	0.23572
0.36816	0.14273	0.1247	0.15476	0.103	0.15552
0.39884	0.22703	0.21647	0.21955	0.19266	0.27521
0.42951	0.29875	0.29517	0.27477	0.27231	0.45246
0.46019	0.34242	0.34433	0.30368	0.32448	0.62027
0.49087	0.34811	0.35351	0.29595	0.33881	0.75759
0.52155	0.309	0.31515	0.24461	0.30763	0.85141
0.55223	0.22245	0.22462	0.14614	0.22594	0.89266
0.58291	0.10347	0.0821	0.03197	0.09157	0.87598
0.61359	0.15411	0.12238	0.20574	0.0945	0.8003
0.64427	0.37976	0.36587	0.44378	0.32798	0.67025
0.67495	0.65428	0.65001	0.71708	0.60151	0.50087
0.70563	0.95828	0.96233	1.01412	0.90482	0.34029
0.73631	1.27729	1.28896	1.32168	1.22522	0.33455
0.76699	1.59618	1.61446	1.62509	1.54834	0.53673
0.79767	1.89939	1.92275	1.90914	1.85901	0.81265
0.82835	2.17195	2.19835	2.15919	2.14238	1.09803
0.85903	2.40079	2.42781	2.36258	2.38528	1.36543
0.88971	2.57648	2.6016	2.51039	2.57786	1.59821
0.92039	2.69533	2.71639	2.59962	2.71553	1.78693
0.95107	2.76204	2.77787	2.63611	2.80145	1.93048
0.98175	2.79285	2.80429	2.63814	2.84922	2.03894
1.01243	2.81842	2.82936	2.63981	2.88555	2.13644
1.04311	2.88362	2.90173	2.69097	2.9504	2.26162
1.07379	3.03975	3.07533	2.84725	3.09116	2.46076
1.10447	3.32741	3.3902	3.14903	3.34863	2.77237
1.13515	3.7604	3.85638	3.60439	3.74157	3.21243
1.16583	4.324	4.45462	4.19138	4.26178	3.77201
1.1965	4.98552	5.14881	4.87242	4.88144	4.42555
1.22718	5.70556	5.89739	5.60604	5.56373	5.13996
1.25786	6.4444	6.65924	6.35222	6.26992	5.88005
1.28854	7.16465	7.39601	7.07404	6.96288	6.61105
1.31922	7.83235	8.07304	7.73833	7.60854	7.29998
1.3499	8.41763	8.65996	8.31607	8.17678	7.91663
1.38058	8.89527	9.13134	8.78287	8.64207	8.43439
1.41126	9.24533	9.46728	9.11959	8.98404	8.83118
1.44194	9.45366	9.65395	9.31279	9.18808	9.09018
1.47262	9.51231	9.68402	9.35519	9.24571	9.20046
1.5033	9.41977	9.55684	9.2458	9.15481	9.15744
1.53398	9.18093	9.27838	8.98998	8.91964	8.96307
1.56466	8.80683	8.86097	8.59915	8.5506	8.62572
1.59534	8.31413	8.32268	8.09025	8.06375	8.15989
1.62602	7.72434	7.68653	7.48503	7.48006	7.58558
1.6567	7.06275	6.97937	6.80905	6.82444	6.92744
1.68738	6.35718	6.23064	6.09047	6.12457	6.21366
1.71806	5.63633	5.47076	5.35867	5.40943	5.47469
1.74874	4.92798	4.7294	4.64254	4.70764	4.7417
1.77942	4.25669	4.03323	3.96844	4.04536	4.04462
1.8101	3.64121	3.40337	3.35776	3.44378	3.40976
1.84078	3.09176	2.85242	2.82391	2.91621	2.85647
1.87146	2.60802	2.38194	2.3696	2.46545	2.39327
1.90214	2.17926	1.98216	1.98584	2.08308	2.01481
1.93282	1.78808	1.63622	1.65512	1.75281	1.70296
1.9635	1.41869	1.33096	1.36034	1.45923	1.43513
1.99418	1.0721	1.07584	1.10023	1.20233	1.19997
2.02485	0.80185	0.9305	0.91366	1.01841	1.0191
2.05553	0.76553	0.99254	0.89347	0.98971	0.9647
2.08621	1.04453	1.27377	1.09593	1.1719	1.11084
2.11689	1.49941	1.69153	1.45923	1.51844	1.43717
2.14757	2.02196	2.17364	1.90284	1.95311	1.87046
2.17825	2.56071	2.67443	2.37497	2.42181	2.35174
2.20893	3.08354	3.16162	2.84128	2.88793	2.84012
2.23961	3.56546	3.60971	3.27576	3.32399	3.30461
2.27029	3.98586	3.99801	3.65761	3.70827	3.72027
2.30097	4.32827	4.31044	3.97063	4.02392	4.06719
2.33165	4.5808	4.53584	4.20332	4.25898	4.33053
2.36233	4.73666	4.66834	4.34922	4.40668	4.50085
2.39301	4.7946	4.70769	4.40716	4.46572	4.57452
2.42369	4.75925	4.65938	4.38146	4.44041	4.55404
2.45437	4.64123	4.5346	4.2818	4.34073	4.44813
2.48505	4.45713	4.34998	4.12305	4.18205	4.27178
2.51573	4.22927	4.12709	3.92472	3.98472	4.04605
2.54641	3.98487	3.89128	3.70992	3.77296	3.79744
2.57709	3.75427	3.66973	3.50355	3.57294	3.55641
2.60777	3.56726	3.48788	3.3292	3.40933	3.35409
2.63845	3.44715	3.36449	3.20476	3.30045	3.21643
2.66913	3.40425	3.30677	3.13803	3.25353	3.15686
2.69981	3.43241	3.30837	3.1246	3.26273	3.17148
2.73049	3.51173	3.35205	3.14983	3.31155	3.24088
2.76117	3.61558	3.41555	3.19381	3.37846	3.33765
2.79184	3.71779	3.47732	3.23668	3.44235	3.4344
2.82252	3.7969	3.52007	3.26218	3.48603	3.50879
2.8532	3.83788	3.53214	3.25921	3.49772	3.54532
2.88388	3.83204	3.50746	3.22198	3.47108	3.53533
2.91456	3.77633	3.44477	3.14938	3.40457	3.4761
2.94524	3.67236	3.34666	3.04413	3.3006	3.36973
2.97592	3.5254	3.21844	2.91168	3.1645	3.22201
3.0066	3.34333	3.06711	2.75924	3.00352	3.04128
3.03728	3.13576	2.90035	2.59472	2.82593	2.83737
3.06796	2.9131	2.72574	2.42582	2.64009	2.62058
3.09864	2.6858	2.55007	2.25937	2.45382	2.40082
3.12932	2.46368	2.37902	2.10077	2.27383	2.18693
3.16	2.25534	2.21711	1.95399	2.1055	1.98623
3.19068	2.06786	2.0679	1.82176	1.95297	1.80442
3.22136	1.9065	1.93442	1.70616	1.8194	1.64585
3.25204	1.77473	1.8196	1.60926	1.70731	1.51402
3.28272	1.67423	1.72637	1.5334	1.61889	1.41199
3.3134	1.60503	1.65736	1.48107	1.55578	1.34241
3.34408	1.56549	1.61407	1.45399	1.51857	1.30675
3.37476	1.55243	1.59591	1.45195	1.50598	1.30404
3.40544	1.56122	1.59948	1.47192	1.51437	1.32996
3.43612	1.58603	1.61879	1.50803	1.53786	1.37699
3.4668	1.62038	1.64605	1.55243	1.56902	1.43562
3.49748	1.65753	1.67292	1.59655	1.59994	1.49588
3.52816	1.69109	1.69162	1.63224	1.62317	1.54852
3.55884	1.71541	1.69566	1.65261	1.63237	1.58576
3.58952	1.7259	1.68028	1.65244	1.6228	1.60164
3.62019	1.71928	1.64262	1.62842	1.59146	1.59224
3.65087	1.69363	1.5817	1.57918	1.53713	1.55562
3.68155	1.64849	1.49832	1.50515	1.46032	1.49178
3.71223	1.58475	1.39479	1.40844	1.36308	1.40248
3.74291	1.50457	1.27475	1.29254	1.24877	1.29104
3.77359	1.41114	1.1428	1.16212	1.12179	1.16207
3.80427	1.30852	1.0043	1.02268	0.98731	1.0212
3.83495	1.20138	0.86508	0.88029	0.85097	0.87484
3.86563	1.09468	0.73133	0.74145	0.71866	0.73012
3.89631	0.99344	0.60965	0.61299	0.59645	0.59495
3.92699	0.90236	0.50724	0.50224	0.49059	0.47863
3.95767	0.82548	0.43181	0.41703	0.40764	0.39233
3.98835	0.76574	0.39005	0.3646	0.35383	0.34698
4.01903	0.72465	0.3836	0.34783	0.33272	0.34516
4.04971	0.70213	0.40675	0.36187	0.3421	0.37604
4.08039	0.69688	0.4503	0.39747	0.37516	0.42484
4.11107	0.70682	0.50665	0.44696	0.42515	0.48193
4.14175	0.72973	0.57103	0.5061	0.48761	0.54314
4.17243	0.7635	0.64051	0.57276	0.5597	0.60717
4.20311	0.80612	0.71283	0.64534	0.63904	0.6736
4.23379	0.85557	0.78574	0.72189	0.72296	0.74175
4.26447	0.90964	0.85685	0.79986	0.80844	0.81027
4.29515	0.96596	0.92366	0.87624	0.89215	0.87717
4.32583	1.02202	0.98373	0.94786	0.97077	0.94005
4.35651	1.07531	1.03489	1.01163	1.04117	0.99642
4.38719	1.12346	1.07544	1.06487	1.10067	1.04397
4.41786	1.16436	1.10423	1.10541	1.14716	1.0808
4.44854	1.19626	1.12077	1.13181	1.17919	1.10557
4.47922	1.21789	1.12521	1.14334	1.19604	1.11757
4.5099	1.22842	1.11836	1.14002	1.19771	1.1167
4.54058	1.22751	1.10157	1.12262	1.18487	1.10351
4.57126	1.21531	1.07667	1.0925	1.15879	1.07903
4.60194	1.19237	1.04575	1.05161	1.12126	1.04474
4.63262	1.15962	1.01107	1.00228	1.07444	1.00243
4.6633	1.11829	0.97483	0.94715	1.02074	0.95407
4.69398	1.06982	0.93904	0.88894	0.9627	0.90172
4.72466	1.01581	0.90531	0.8304	0.90284	0.84741
4.75534	0.95792	0.87476	0.77406	0.8435	0.79303
4.78602	0.89781	0.848	0.72212	0.78679	0.74031
4.8167	0.83706	0.82509	0.6763	0.73441	0.69068
4.84738	0.77715	0.80569	0.6377	0.68763	0.64532
4.87806	0.71938	0.78912	0.60675	0.64718	0.60504
4.90874	0.66488	0.77453	0.58323	0.61328	0.57033
4.93942	0.61458	0.76095	0.56631	0.58568	0.5413
4.9701	0.56923	0.7474	0.55478	0.5637	0.51774
5.00078	0.52939	0.73289	0.5472	0.5464	0.49916
5.03146	0.49551	0.71646	0.54205	0.53266	0.48486
5.06214	0.4679	0.6972	0.53788	0.52132	0.47404
5.09282	0.44679	0.67427	0.53337	0.5113	0.46589
5.1235	0.43236	0.64705	0.52743	0.5017	0.45972
5.15418	0.4247	0.61516	0.51926	0.49188	0.45508
5.18486	0.4238	0.57866	0.50841	0.48157	0.45173
5.21553	0.42954	0.53819	0.49494	0.47095	0.44978
5.24621	0.44164	0.49527	0.47947	0.4607	0.44959
5.27689	0.45961	0.4525	0.46325	0.45198	0.45174
5.30757	0.48279	0.41395	0.44823	0.44634	0.45688
5.33825	0.51029	0.38507	0.43682	0.44541	0.46553
5.36893	0.54102	0.37175	0.4316	0.45057	0.47796
5.39961	0.57374	0.37797	0.43459	0.46245	0.49398
5.43029	0.60706	0.40339	0.44662	0.4807	0.51292
5.46097	0.63951	0.4436	0.46692	0.50398	0.53366
5.49165	0.66954	0.49245	0.49337	0.53022	0.55476
5.52233	0.69563	0.54412	0.52302	0.55697	0.57458
5.55301	0.71631	0.59381	0.55269	0.58173	0.59143
5.58369	0.73025	0.63785	0.57939	0.6022	0.60371
5.61437	0.73629	0.67348	0.60055	0.6164	0.61
5.64505	0.73351	0.69873	0.61412	0.62279	0.60918
5.67573	0.72126	0.71234	0.61865	0.6203	0.60042
5.70641	0.69924	0.71368	0.61328	0.60841	0.58329
5.73709	0.66747	0.70271	0.59778	0.58712	0.5578
5.76777	0.62639	0.67994	0.57254	0.55702	0.52442
5.79845	0.57682	0.64645	0.53862	0.5193	0.48413
5.82913	0.52003	0.6038	0.4978	0.47584	0.43855
5.85981	0.45785	0.55413	0.45266	0.42931	0.39008
5.89049	0.39289	0.50016	0.4068	0.38336	0.34219
5.92117	0.32896	0.44533	0.36497	0.34279	0.29983
5.95185	0.27214	0.39394	0.33298	0.31336	0.26956
5.98253	0.23194	0.3513	0.31657	0.3004	0.258
6.0132	0.2197	0.32312	0.31887	0.30612	0.26796

## Sheet: Fig 2f&2g
Figure 2f	O1s XPS spectra						Figure 2g	Flat-band potential and UPS VB
Samples	TiO2-0	TiO2-5	TiO2-10	TiO2-20	TiO2-30		Samples	Flat-band potential/V vs. NHE	UPS VB/eV
BE/eV	c/s	c/s	c/s	c/s	c/s		TiO2-0	-0.22	3.03
533	12746.7	16045.2	20328.4	19380.7	18162.5		TiO2-5	1.61	1.45
532.95	12760.8	16066.2	20355.7	19408.8	18189.3		TiO2-10	1.65	1.33
532.9	12775.8	16088.2	20384.2	19437.5	18217.4		TiO2-20	1.69	1.27
532.85	12791.5	16110.9	20414.5	19467.9	18246.9		TiO2-30	1.75	1.18
532.8	12807.7	16134.9	20445.7	19500.1	18277.9
532.75	12825	16159.6	20478.3	19533.6	18310.3
532.7	12843	16185.9	20512.7	19569	18344
532.65	12861.9	16213.3	20549.2	19606.2	18379.2
532.6	12881.8	16242.2	20587.5	19645.3	18416.4
532.55	12902.7	16272.3	20628.2	19686.6	18456.1
532.5	12924.8	16304.1	20670.8	19730.5	18497.8
532.45	12947.9	16337.6	20715.7	19777.4	18542.1
532.4	12972	16372.9	20763.8	19827.6	18589.2
532.35	12997.5	16410.4	20815.2	19881.7	18640
532.3	13024.5	16450.5	20870.2	19940	18695.2
532.25	13053.5	16493.1	20929.2	20003	18755.2
532.2	13084	16538.7	20993.3	20071.9	18821.7
532.15	13116.3	16587.5	21062.8	20148.9	18895.1
532.1	13151	16640.2	21139.4	20235.3	18978.9
532.05	13188.3	16698	21224.5	20333	19074
532	13228.8	16761	21320.3	20445.5	19183.5
531.95	13273.3	16831	21429.1	20576.7	19312.3
531.9	13322.5	16908.8	21554.4	20731.9	19465.8
531.85	13377.3	16997.4	21701.5	20917.2	19650.2
531.8	13439	17099.3	21875.7	21140.7	19873.8
531.75	13510.1	17218.2	22084.2	21412.9	20146.3
531.7	13592.4	17357.5	22335.9	21746.4	20479.2
531.65	13688.8	17523.3	22643.4	22156.1	20888.7
531.6	13804.5	17722.9	23022.1	22661.5	21392.7
531.55	13942.8	17964.5	23487.8	23282.8	22010
531.5	14110.8	18258.4	24060.8	24045.4	22764.2
531.45	14316.2	18618	24766.7	24978.2	23681.8
531.4	14568.1	19057.9	25633.2	26112.8	24791.4
531.35	14878.7	19596.7	26692.8	27484.9	26125.9
531.3	15260.8	20253.1	27978.4	29127.2	27715.3
531.25	15730.5	21050.6	29528.8	31078.5	29592.7
531.2	16305.2	22015.4	31383.3	33375.6	31790.3
531.15	17005.6	23175.1	33582.1	36051.6	34338.3
531.1	17855.5	24560.6	36166.7	39140.5	37265.4
531.05	18875.7	26198.3	39166.7	42658.4	40583.6
531	20091.9	28120.2	42614.5	46623.4	44306.7
530.95	21528.7	30353.3	46531.9	51038.2	48436.4
530.9	23209.9	32923.2	50930.2	55891.7	52960.9
530.85	25158.6	35853.2	55813.3	61164.4	57861.9
530.8	27387.4	39149.1	61152.1	66798.5	63085.8
530.75	29910.9	42820.4	66916.7	72738.4	68583.5
530.7	32734.3	46861	73050.4	78901.6	74279.1
530.65	35852.7	51254.2	79478.9	85187.4	80083
530.6	39259	55974.6	86113.9	91483.4	85895.4
530.55	42919.1	60965.3	92821.1	97639.1	91581.9
530.5	46800.1	66172.1	99472.6	103509	97015
530.45	50853.2	71520.6	105915	108932	102052
530.4	55016.3	76919.4	111978	113737	106541
530.35	59219.6	82271.5	117487	117760	110338
530.3	63365.9	87446.9	122248	120836	113292
530.25	67364.3	92324.3	126091	122842	115293
530.2	71107.9	96769.5	128860	123686	116249
530.15	74484.6	100644	130432	123327	116118
530.1	77385.5	103818	130734	121776	114900
530.05	79695.6	106163	129746	119104	112649
530	81324.9	107589	127515	115422	109454
529.95	82200.9	108033	124137	110876	105440
529.9	82282.5	107474	119753	105630	100747
529.85	81562.6	105932	114525	99846.5	95518.8
529.8	80073.4	103473	108644	93706.8	89918.7
529.75	77878.2	100194	102291	87364.1	84086.3
529.7	75066.4	96215.4	95639.1	80962.9	78155.6
529.65	71742.5	91671.8	88853.1	74631.9	72245
529.6	68016.2	86694.1	82071.7	68474.6	66452.6
529.55	64007.7	81429.4	75441	62597.9	60882
529.5	59822.6	76001.8	69059.2	57066.1	55597.9
529.45	55560.6	70527.3	63014.5	51932.3	50655.2
529.4	51312.2	65110.5	57372.8	47231.9	46092.6
529.35	47150.8	59835.1	52174.6	42978.6	41929
529.3	43152.9	54788.6	47459.6	39185	38183.8
529.25	39367	50024.2	43230.5	35837.4	34849.6
529.2	35833.4	45586.5	39483.2	32916.3	31914.3
529.15	32580.4	41505.3	36201.6	30394.8	29356.2
529.1	29621.6	37793.9	33355.9	28238.2	27147.2
529.05	26969.3	34466.2	30919.9	26414.8	25262.4
529	24618.4	31512.8	28853.1	24884.7	23665.9
528.95	22557.7	28918.9	27115	23610.8	22325.7
528.9	20770.7	26664.5	25665.7	22557.4	21206.9
528.85	19235.5	24721.4	24464.7	21690.3	20278.9
528.8	17932.6	23066.2	23478.1	20981.5	19515.2
528.75	16835.4	21666.3	22670.1	20402.2	18887
528.7	15919.2	20491.7	22010.6	19930.1	18372.3
528.65	15159.5	19512.7	21473.4	19543.9	17950.6
528.6	14533	18700.9	21035	19227.2	17603.8
528.55	14019.5	18032.1	20677.1	18966.5	17318.5
528.5	13599.6	17482.2	20383	18749.5	17081.8
528.45	13256.9	17031.2	20139.4	18567	16884.3
528.4	12976.6	16660.6	19935.7	18412.3	16717.6
528.35	12747.5	16355.9	19763.3	18279	16574.5
528.3	12559.2	16104.4	19615.8	18162.8	16451.1
528.25	12403	15895.4	19487.8	18060.1	16343.5
528.2	12272.3	15720	19375.2	17968.5	16248.1
528.15	12162	15571.7	19275.3	17886.2	16162.2
528.1	12067.1	15444.4	19185.3	17810.9	16084.9
528.05	11984.8	15334.4	19103.7	17742	16014
528	11913.1	15237.7	19028.8	17678	15949
527.95	11849.2	15151.9	18959.8	17619.2	15889.1
527.9	11791.8	15074.8	18895.8	17563.8	15832.9
527.85	11739.5	15004.6	18836.1	17512.1	15780.5
527.8	11691.7	14940.8	18780.4	17463.7	15731.5
527.75	11647.2	14881.6	18728.3	17417.9	15685.6
527.7	11606.4	14826.9	18679.4	17375	15642.5
527.65	11568	14776.1	18633.3	17334.5	15601.8
527.6	11532.4	14728.3	18589.6	17296	15563
527.55	11499.2	14683.8	18548.5	17260	15526.6
527.5	11468.1	14642.1	18509.5	17225.8	15492.1
527.45	11438.3	14603	18472.7	17193.2	15459.1
527.4	11410.1	14565.8	18437.8	17162.2	15427.9
527.35	11383.9	14530.7	18404.5	17133.2	15398.3
527.3	11358.8	14497.6	18373.1	17105.4	15370.1
527.25	11335	14465.8	18343.3	17078.7	15342.8
527.2	11312.9	14435.7	18315.1	17053.2	15316.9
527.15	11291.6	14407.2	18288.1	17028.9	15292.7
527.1	11271.3	14380	18262.5	17005.9	15269.4
527.05	11251.9	14354.1	18237.9	16984.3	15246.9
527	11233.9	14329.7	18214.6	16963.7	15225.4

## Sheet: Fig 3a&3b&3c
Figure 3a&3b	Ti L-edge and high-resolution L2 XAS spectra								Figure 3c	Calculated total density of states (DOS)
Samples	TiO2-5		TiO2-10		TiO2-20		TiO2-30		Energy/eV	DOS	DOS
Energy/eV	Intensity	Energy/eV	Intensity	Energy/eV	Intensity	Energy/eV	Intensity
455.002	0.04823	455	0.05495	455.006	0.06583	455.004	0.0717		-5.0514	0	0
455.012	0.04801	455.01	0.05822	455.016	0.0668	455.014	0.07242		-4.9634	0	0
455.022	0.05081	455.02	0.0592	455.026	0.06778	455.024	0.07305		-4.8764	0	0
455.032	0.05053	455.03	0.06019	455.036	0.0689	455.034	0.07381		-4.7884	0	0
455.042	0.05103	455.04	0.06112	455.046	0.06829	455.044	0.07389		-4.7014	0	0
455.052	0.05298	455.05	0.06233	455.056	0.06862	455.054	0.07626		-4.6134	0	0
455.062	0.05186	455.06	0.06413	455.066	0.06944	455.064	0.07808		-4.5264	5.681	-11.91
455.072	0.05454	455.07	0.06346	455.076	0.07024	455.074	0.07906		-4.4384	28.1	-9.626
455.082	0.05623	455.08	0.06477	455.086	0.07035	455.084	0.08092		-4.3514	32.65	-26.16
455.092	0.05546	455.09	0.06491	455.096	0.0727	455.094	0.08034		-4.2634	12.94	-25.7
455.102	0.05614	455.1	0.06578	455.106	0.07364	455.104	0.08187		-4.1764	12.84	-12.21
455.112	0.0574	455.11	0.0662	455.116	0.07302	455.114	0.08257		-4.0894	13.83	-13.45
455.122	0.05755	455.12	0.06744	455.126	0.07534	455.124	0.08478		-4.0014	12.74	-12.13
455.132	0.05982	455.13	0.06803	455.136	0.07692	455.134	0.08464		-3.9144	23.48	-26.93
455.142	0.06001	455.14	0.06982	455.146	0.07749	455.144	0.08703		-3.8264	1.855	-50.26
455.152	0.06293	455.15	0.07029	455.156	0.07841	455.154	0.08812		-3.7394	17.98	-6.863
455.162	0.06467	455.16	0.07071	455.166	0.08155	455.164	0.09015		-3.6514	26.83	-23.3
455.172	0.06439	455.17	0.07118	455.176	0.08288	455.174	0.08953		-3.5644	58.88	-37.72
455.182	0.06465	455.18	0.07231	455.186	0.08236	455.184	0.09193		-3.4764	22.06	-40.96
455.192	0.06836	455.19	0.07222	455.196	0.08456	455.194	0.09233		-3.3894	18.11	-27.82
455.202	0.06941	455.2	0.07288	455.206	0.0853	455.204	0.09256		-3.3014	19.73	-24.32
455.212	0.07073	455.21	0.07294	455.216	0.08685	455.214	0.09521		-3.2144	34.79	-17.8
455.222	0.07003	455.22	0.07412	455.226	0.08783	455.224	0.09734		-3.1264	28.51	-8.921
455.232	0.0732	455.23	0.07637	455.236	0.08973	455.234	0.09643		-3.0394	8.261	-19.89
455.242	0.07346	455.24	0.07822	455.246	0.09081	455.244	0.09713		-2.9524	16.91	-22.43
455.252	0.07455	455.25	0.07785	455.256	0.09141	455.254	0.09926		-2.8644	8.878	-19.33
455.262	0.07618	455.26	0.07935	455.266	0.09371	455.264	0.10084		-2.7774	2.909	-15.04
455.272	0.07691	455.27	0.07912	455.276	0.09524	455.274	0.10087		-2.6894	15.36	-7.212
455.282	0.07944	455.28	0.08193	455.286	0.09609	455.284	0.10292		-2.6024	3.628	-13.3
455.292	0.08101	455.29	0.08301	455.296	0.09632	455.294	0.10418		-2.5144	25.13	-18.55
455.302	0.08007	455.3	0.08555	455.306	0.09831	455.304	0.1062		-2.4274	24.88	-4.413
455.312	0.08224	455.31	0.08495	455.316	0.09877	455.314	0.10743		-2.3394	15.22	-16.82
455.322	0.08455	455.32	0.08735	455.326	0.1016	455.324	0.1101		-2.2524	18.01	-15.68
455.332	0.08609	455.33	0.08846	455.336	0.10266	455.334	0.11057		-2.1644	17.04	-18.7
455.342	0.08716	455.34	0.08882	455.346	0.10467	455.344	0.11428		-2.0774	32.36	-15.54
455.352	0.08933	455.35	0.09006	455.356	0.10747	455.354	0.11388		-1.9904	34.88	-27.35
455.362	0.09327	455.36	0.09125	455.366	0.10885	455.364	0.1181		-1.9024	30.78	-24.05
455.372	0.09286	455.37	0.09218	455.376	0.11016	455.374	0.11848		-1.8154	17.63	-22.51
455.382	0.09409	455.38	0.09394	455.386	0.11266	455.384	0.12075		-1.7274	14.51	-27.05
455.392	0.09669	455.39	0.09618	455.396	0.11465	455.394	0.12384		-1.6404	16.24	-16.27
455.402	0.09828	455.4	0.09808	455.406	0.11541	455.404	0.12496		-1.5524	19.09	-13.72
455.412	0.10157	455.41	0.09934	455.416	0.119	455.414	0.12659		-1.4654	21.08	-21.12
455.422	0.10275	455.42	0.10021	455.426	0.11912	455.424	0.12859		-1.3774	10.14	-13.78
455.432	0.10382	455.43	0.1039	455.436	0.12211	455.434	0.13258		-1.2904	5.213	-11.5
455.442	0.10517	455.44	0.1056	455.446	0.12343	455.444	0.13438		-1.2024	33.21	-14.76
455.452	0.10809	455.45	0.10946	455.456	0.12728	455.454	0.13671		-1.1154	22.24	-9.295
455.462	0.11236	455.46	0.11256	455.466	0.12899	455.464	0.14015		-1.0284	31.02	-23.6
455.472	0.11328	455.47	0.11496	455.476	0.13223	455.474	0.14232		-0.9404	21.12	-9.042
455.482	0.11623	455.48	0.11737	455.486	0.13541	455.484	0.14324		-0.8534	24.01	-7.173
455.492	0.11915	455.49	0.12042	455.496	0.13853	455.494	0.14738		-0.7654	39.83	-18.67
455.502	0.12158	455.5	0.12293	455.506	0.14003	455.504	0.14779		-0.6784	22.05	-15
455.512	0.12323	455.51	0.12422	455.516	0.14304	455.514	0.15314		-0.5904	5.929	-25.72
455.522	0.12447	455.52	0.12636	455.526	0.14336	455.524	0.15399		-0.5034	35.97	-42.26
455.532	0.1283	455.53	0.13036	455.536	0.14619	455.534	0.1572		-0.4154	15.47	-24.69
455.542	0.13091	455.54	0.13114	455.546	0.14919	455.544	0.15945		-0.3284	13.55	-16.36
455.552	0.13449	455.55	0.1345	455.556	0.15191	455.554	0.16338		-0.2404	15.58	-4.181
455.562	0.1367	455.56	0.13682	455.566	0.15387	455.564	0.16532		-0.1534	0.9175	-23.85
455.572	0.13877	455.57	0.13941	455.576	0.15699	455.574	0.16795		-0.0664	0	-13.94
455.582	0.14118	455.58	0.14198	455.586	0.15828	455.584	0.17165		0.0216	0	-23.28
455.592	0.14654	455.59	0.14529	455.596	0.16078	455.594	0.17433		0.1086	0	-3.83
455.602	0.14802	455.6	0.1472	455.606	0.16515	455.604	0.1773		0.1966	0	-4.764
455.612	0.15112	455.61	0.15098	455.616	0.16764	455.614	0.17987		0.2836	0	-0.0008426
455.622	0.15463	455.62	0.15389	455.626	0.17085	455.624	0.18227		0.3716	0	0
455.632	0.15984	455.63	0.15755	455.636	0.17481	455.634	0.18584		0.4586	0	0
455.642	0.16143	455.64	0.16079	455.646	0.17819	455.644	0.18921		0.5466	0	0
455.652	0.1677	455.65	0.1624	455.656	0.18133	455.654	0.19287		0.6336	0	0
455.662	0.1696	455.66	0.1652	455.666	0.1861	455.664	0.19575		0.7216	0	0
455.672	0.17339	455.67	0.16936	455.676	0.19174	455.674	0.1985		0.8086	0	0
455.682	0.17668	455.68	0.17365	455.686	0.19584	455.684	0.20263		0.8966	0	0
455.692	0.18254	455.69	0.17651	455.696	0.19862	455.694	0.20626		0.9836	0	0
455.702	0.18508	455.7	0.18043	455.706	0.2043	455.704	0.21174		1.0706	0	0
455.712	0.18995	455.71	0.1857	455.716	0.2087	455.714	0.21557		1.1586	0	0
455.722	0.19597	455.72	0.18821	455.726	0.21385	455.724	0.21974		1.2456	0	0
455.732	0.19855	455.73	0.19235	455.736	0.21954	455.734	0.22448		1.3336	0	0
455.742	0.20234	455.74	0.19569	455.746	0.22457	455.744	0.23009		1.4206	0	0
455.752	0.20723	455.75	0.20046	455.756	0.23132	455.754	0.23722		1.5086	0	0
455.762	0.21339	455.76	0.20581	455.766	0.23497	455.764	0.24136		1.5956	0	0
455.772	0.21701	455.77	0.2107	455.776	0.24005	455.774	0.24689		1.6836	0	0
455.782	0.22256	455.78	0.21412	455.786	0.24486	455.784	0.25563		1.7706	0	0
455.792	0.22797	455.79	0.2189	455.796	0.2525	455.794	0.2594		1.8586	0	0
455.802	0.23559	455.8	0.22527	455.806	0.25859	455.804	0.26768		1.9456	0	0
455.812	0.24095	455.81	0.23069	455.816	0.26518	455.814	0.27573		2.0326	0	0
455.822	0.24944	455.82	0.23668	455.826	0.27205	455.824	0.2833		2.1206	0	0
455.832	0.25741	455.83	0.24433	455.836	0.27927	455.834	0.29009		2.2076	0	0
455.842	0.26474	455.84	0.25175	455.846	0.28681	455.844	0.29764		2.2956	0	0
455.852	0.27246	455.85	0.25901	455.856	0.294	455.854	0.30549		2.3826	0	0
455.862	0.28129	455.86	0.26511	455.866	0.30217	455.864	0.31358		2.4706	0	0
455.872	0.28884	455.87	0.27431	455.876	0.31179	455.874	0.32164		2.5576	0	0
455.882	0.29826	455.88	0.27925	455.886	0.31874	455.884	0.32948		2.6456	0	0
455.892	0.30724	455.89	0.28848	455.896	0.32549	455.894	0.33737		2.7326	0	0
455.902	0.31687	455.9	0.29487	455.906	0.33464	455.904	0.34476		2.8206	0	0
455.912	0.32383	455.91	0.30413	455.916	0.34215	455.914	0.35263		2.9076	0	0
455.922	0.33328	455.92	0.31217	455.926	0.35238	455.924	0.36039		2.9946	0	0
455.932	0.34399	455.93	0.32068	455.936	0.36109	455.934	0.3685		3.0826	0	-0.8913
455.942	0.35309	455.94	0.32957	455.946	0.37125	455.944	0.37945		3.1696	1.395	-1.948
455.952	0.36355	455.95	0.33987	455.956	0.38232	455.954	0.38762		3.2576	10.81	-20.96
455.962	0.3706	455.96	0.34774	455.966	0.39387	455.964	0.39479		3.3446	21.67	-25.52
455.972	0.37898	455.97	0.35716	455.976	0.40312	455.974	0.40571		3.4326	13.27	-15.12
455.982	0.39113	455.98	0.36788	455.986	0.41298	455.984	0.41619		3.5196	4.196	-9.233
455.992	0.40085	455.99	0.37677	455.996	0.42236	455.994	0.42803		3.6076	17.73	-51.87
456.002	0.41158	456	0.38793	456.006	0.43326	456.004	0.43785		3.6946	4.31	-15.08
456.012	0.42306	456.01	0.39772	456.016	0.44137	456.014	0.45079		3.7826	26.83	-44.89
456.022	0.43427	456.02	0.40773	456.026	0.4507	456.024	0.46243		3.8696	29.6	-19.76
456.032	0.4453	456.03	0.41681	456.036	0.45895	456.034	0.47431		3.9566	35.73	-32.61
456.042	0.45734	456.04	0.42829	456.046	0.47128	456.044	0.4858		4.0446	26.86	-32.38
456.052	0.47021	456.05	0.43821	456.056	0.48183	456.054	0.4971		4.1316	46.86	-14.75
456.062	0.48303	456.06	0.44935	456.066	0.49115	456.064	0.50829		4.2196	27.09	-20.18
456.072	0.49384	456.07	0.45745	456.076	0.50199	456.074	0.52027		4.3066	33.27	-24.14
456.082	0.50696	456.08	0.4701	456.086	0.51458	456.084	0.53174		4.3946	42.23	-36.62
456.092	0.51948	456.09	0.47912	456.096	0.52446	456.094	0.54283		4.4816	35.6	-28.77
456.102	0.52946	456.1	0.48867	456.106	0.53652	456.104	0.55295		4.5696	3.798	0
456.112	0.54133	456.11	0.49734	456.116	0.54973	456.114	0.56481		4.6566	0	0
456.122	0.55167	456.12	0.50682	456.126	0.56198	456.124	0.57621		4.7446	0	0
456.132	0.56153	456.13	0.51614	456.136	0.5731	456.134	0.58702		4.8316	0	0
456.142	0.57128	456.14	0.52654	456.146	0.58496	456.144	0.598		4.9196	0	0
456.152	0.5813	456.15	0.53722	456.156	0.59634	456.154	0.60919		5.0066	0	0
456.162	0.59354	456.16	0.54644	456.166	0.60989	456.164	0.62167
456.172	0.60343	456.17	0.55559	456.176	0.61814	456.174	0.63073
456.182	0.61376	456.18	0.56565	456.186	0.62889	456.184	0.64249
456.192	0.62462	456.19	0.57709	456.196	0.64233	456.194	0.65468
456.202	0.63697	456.2	0.58675	456.206	0.6531	456.204	0.66473
456.212	0.64983	456.21	0.5967	456.216	0.66195	456.214	0.67464
456.222	0.66271	456.22	0.60863	456.226	0.67487	456.224	0.68677
456.232	0.673	456.23	0.61845	456.236	0.68512	456.234	0.69684
456.242	0.6854	456.24	0.62833	456.246	0.69556	456.244	0.70753
456.252	0.69498	456.25	0.63791	456.256	0.70533	456.254	0.71566
456.262	0.70183	456.26	0.64462	456.266	0.71522	456.264	0.72508
456.272	0.71078	456.27	0.65193	456.276	0.72399	456.274	0.73303
456.282	0.71817	456.28	0.65816	456.286	0.7346	456.284	0.74008
456.292	0.72717	456.29	0.66378	456.296	0.74066	456.294	0.74745
456.302	0.7317	456.3	0.67055	456.306	0.74795	456.304	0.75585
456.312	0.73966	456.31	0.67575	456.316	0.75124	456.314	0.76118
456.322	0.74489	456.32	0.68288	456.326	0.7591	456.324	0.76686
456.332	0.75352	456.33	0.6862	456.336	0.76401	456.334	0.77401
456.342	0.75708	456.34	0.69123	456.346	0.77024	456.344	0.7786
456.352	0.76474	456.35	0.69648	456.356	0.77391	456.354	0.78476
456.362	0.76837	456.36	0.7007	456.366	0.77918	456.364	0.78834
456.372	0.77274	456.37	0.70661	456.376	0.7841	456.374	0.79197
456.382	0.77581	456.38	0.71188	456.386	0.78856	456.384	0.79618
456.392	0.78256	456.39	0.71495	456.396	0.78956	456.394	0.80198
456.402	0.78598	456.4	0.7178	456.406	0.79463	456.404	0.80327
456.412	0.78861	456.41	0.72086	456.416	0.80041	456.414	0.80764
456.422	0.79353	456.42	0.7255	456.426	0.80378	456.424	0.81116
456.432	0.79897	456.43	0.72956	456.436	0.80438	456.434	0.81627
456.442	0.80139	456.44	0.73179	456.446	0.80764	456.444	0.81971
456.452	0.80446	456.45	0.73531	456.456	0.81045	456.454	0.82315
456.462	0.80859	456.46	0.74051	456.466	0.81461	456.464	0.82651
456.472	0.81214	456.47	0.74471	456.476	0.81706	456.474	0.82966
456.482	0.81558	456.48	0.7473	456.486	0.8187	456.484	0.83376
456.492	0.82122	456.49	0.75076	456.496	0.82387	456.494	0.83819
456.502	0.82356	456.5	0.75564	456.506	0.82876	456.504	0.84095
456.512	0.82768	456.51	0.7579	456.516	0.83189	456.514	0.84494
456.522	0.83309	456.52	0.76045	456.526	0.83338	456.524	0.84866
456.532	0.83462	456.53	0.76402	456.536	0.83848	456.534	0.85307
456.542	0.83868	456.54	0.76729	456.546	0.84283	456.544	0.85721
456.552	0.84233	456.55	0.77226	456.556	0.84619	456.554	0.86195
456.562	0.84983	456.56	0.77575	456.566	0.8509	456.564	0.86735
456.572	0.85311	456.57	0.78126	456.576	0.85612	456.574	0.87031
456.582	0.85859	456.58	0.78771	456.586	0.86314	456.584	0.87743
456.592	0.86248	456.59	0.79005	456.596	0.86759	456.594	0.88285
456.602	0.87344	456.6	0.79847	456.606	0.87292	456.604	0.88878
456.612	0.87576	456.61	0.80722	456.616	0.8803	456.614	0.89411
456.622	0.88447	456.62	0.81472	456.626	0.88658	456.624	0.90207
456.632	0.89133	456.63	0.82033	456.636	0.8929	456.634	0.91027
456.642	0.89987	456.64	0.83012	456.646	0.90082	456.644	0.91691
456.652	0.90719	456.65	0.83869	456.656	0.90904	456.654	0.92746
456.662	0.9152	456.66	0.84646	456.666	0.91695	456.664	0.9374
456.672	0.92323	456.67	0.85227	456.676	0.92516	456.674	0.94464
456.682	0.93194	456.68	0.86169	456.686	0.93291	456.684	0.95294
456.692	0.94061	456.69	0.87179	456.696	0.94383	456.694	0.96301
456.702	0.95357	456.7	0.8828	456.706	0.95362	456.704	0.97363
456.712	0.96446	456.71	0.88839	456.716	0.96178	456.714	0.98296
456.722	0.97429	456.72	0.90169	456.726	0.97134	456.724	0.99384
456.732	0.98591	456.73	0.91227	456.736	0.98349	456.734	1.00488
456.742	0.9973	456.74	0.9215	456.746	0.99607	456.744	1.01673
456.752	1.00833	456.75	0.9311	456.756	1.00801	456.754	1.02837
456.762	1.01999	456.76	0.942	456.766	1.01997	456.764	1.04068
456.772	1.03101	456.77	0.95421	456.776	1.03385	456.774	1.05586
456.782	1.04389	456.78	0.96526	456.786	1.04684	456.784	1.0673
456.792	1.05645	456.79	0.97504	456.796	1.06063	456.794	1.08442
456.802	1.0686	456.8	0.98885	456.806	1.07587	456.804	1.09761
456.812	1.0799	456.81	1.00253	456.816	1.09467	456.814	1.11284
456.822	1.09435	456.82	1.01653	456.826	1.10801	456.824	1.12977
456.832	1.10895	456.83	1.02857	456.836	1.12225	456.834	1.14236
456.842	1.12261	456.84	1.0416	456.846	1.1365	456.844	1.15852
456.852	1.13711	456.85	1.05509	456.856	1.15288	456.854	1.17368
456.862	1.15257	456.86	1.07052	456.866	1.16447	456.864	1.18692
456.872	1.16906	456.87	1.08193	456.876	1.17718	456.874	1.19998
456.882	1.18186	456.88	1.09513	456.886	1.18884	456.884	1.21297
456.892	1.19787	456.89	1.11009	456.896	1.20222	456.894	1.22766
456.902	1.21652	456.9	1.12367	456.906	1.21451	456.904	1.24058
456.912	1.2282	456.91	1.13709	456.916	1.22743	456.914	1.25449
456.922	1.24141	456.92	1.15294	456.926	1.23926	456.924	1.2643
456.932	1.25607	456.93	1.16599	456.936	1.25473	456.934	1.27953
[truncated: 1,107 more rows]

[truncated: 20 more sheets: Fig 4a&4b&4c, Fig 4d&4e&4f, Supplementary Fig 2, Supplementary Fig 3, Supplementary Fig 4, Supplementary Fig 6, Supplementary Fig 7, Supplementary Fig 8, Supplementary Fig 11, Supplementary Fig 12&Fig 13, Supplementary Fig 14&Fig 15, Supplementary Fig 16, Supplementary Fig 17, Supplementary Fig 18&Fig 19, Supplementary Fig 21, Supplementary Fig 22-Fig 25, Supplementary Fig 26, Supplementary Fig 28, Supplementary Fig 29, Supplementary Fig 31]
